# Supplementary material for: The Proteome of Extracellular Vesicles Produced by the Human Gut Bacteria Bacteroides thetaiotaomicron In Vivo Is Influenced by Environmental and Host-Derived Factors
Source: Appl Environ Microbiol. 2022 Aug 2;88(16):e00533-22. doi: 10.1128/aem.00533-22 (PMC9397113; doi:10.1128/aem.00533-22)
Supplement: Supplemental file 2 — Table S1. Download aem.00533-22-s0002.xlsx, XLSX file, 0.3 MB [file aem.00533-22-s0002.xlsx]

## Sheet: (A) 51 enriched proteins
Table S1 (A) 51 enriched proteins
#		Accession	Description	Coverage	# PSMs	# AAs	MW [kDa]	calc. pI	Abundance Ratio: (BEV GF-BT) / (BEV BHI)	Abundance Ratio: (Cell GF-BT) / (Cell BHI)	Gene Expression GF/Rich Medium	Prediction	SP(Sec/SPI)	TAT(Tat/SPI)	LIPO(Sec/SPII)	OTHER	Panther Protein Class
1-		Q89YQ4	Uncharacterized protein BT_4677	8.43373	12	166	19	4.21	24.483	11.987	3.2	LIPO(Sec/SPII)	0.021796	0.000108	0.977947	0.000149
2-		Q8A099	SusD homolog BT_4122	36.1795	50	691	77.4	5.17	21.838	9.328	162.18	LIPO(Sec/SPII)	0.000656	6.8e-05	0.998985	0.000291	glycan-capturing lipoprotein
3-		Q8A0A1	Fibronectin, type III BT_4120	34.5946	29	555	61	4.81	23.156	24.614	27.04	LIPO(Sec/SPII)	0.013931	0.000138	0.985399	0.000531
4-		Q8A2T3	Uncharacterized protein BT_3222	44.8387	95	310	34.9	6.06	19.858	18.736	9.9	LIPO(Sec/SPII)	0.001202	6.1e-05	0.9985	0.000237
5-		Q8A3A7	NHL repeat containing protein BT_3047	36.4896	38	433	47.5	4.74	42.53	24.618	25.17	LIPO(Sec/SPII)	0.008036	7.8e-05	0.991315	0.00057
6-		Q8A3Q8	NHL repeat protein BT_2896	21.6814	24	452	49.6	5.35	31.051	41.625	35.22	LIPO(Sec/SPII)	0.004409	0.000164	0.994891	0.000535
7-		Q8A3Q9	Endo-1,4-beta-xylanase BT_2895	20.9091	16	330	36.9	5.21	39.018	28.876	10.38	LIPO(Sec/SPII)	0.026959	0.000111	0.972376	0.000553	glycosidase
8-		Q8A743	SusD homolog BT_1682	18.2796	16	651	73	5.21	57.838	6.683	6.5	LIPO(Sec/SPII)	0.051032	0.000105	0.948514	0.000349	glycan-capturing lipoprotein
9-		Q8A887	Uncharacterized protein BT_1287	66.5094	142	212	23.6	4.64	21.425	20.193	6.11	LIPO(Sec/SPII)	0.002068	7.9e-05	0.997605	0.000248
10-		Q8A8M5	Concanavalin A-like lectin/glucanase BT_1142	33.5404	21	161	18	5.43	19.325	7.687	12.54	LIPO(Sec/SPII)	0.107991	0.000452	0.799561	0.091997
11-		Q8AAV1	SusD homolog BT_0363	23.0118	30	591	66.8	5.48	15.581	8.987	69.17	LIPO(Sec/SPII)	0.01254	0.000162	0.986805	0.000493	glycan-capturing lipoprotein
12-		Q8AAV4	Putative arabinan endo-1,5-alpha-L-arabinosidase BT_0360	14.8206	15	641	71.6	5.08	18.988	18.606	38	LIPO(Sec/SPII)	0.009867	9.4e-05	0.989776	0.000264	glycosidase
13-		Q8A3R2	Glycoside hydrolase family 93 BT_2892	19.1228	16	570	62.9	5.38	16.6051	10.465	8.45	LIPO(Sec/SPII)	0.0035	0.0001	0.9961	0.0003	hydrolase
14-		Q89YR4	Beta-galactosidase BT_4667	34.7239	79	815	91.9	6.68	20.584	4.885	48.57	LIPO(Sec/SPII)	0.165146	0.000272	0.832235	0.002347	galactosidase
15-		Q8AA09	Uncharacterized protein BT_0656	51.2069	82	580	67.2	6.48	33.182	3.098	2.27	LIPO(Sec/SPII)	0.341794	0.000273	0.657519	0.000413
16-		Q89ZF2	Deoxyribose-phosphate aldolase deoC	25.6303	13	238	25.4	5.76	55.401	6.223	1.77	OTHER	0.007545	0.002534	0.001158	0.988763	aldolase
17-		Q8A1A2	L-rhamnose isomerase rhaA	37.5598	34	418	47.5	5.71	17.135	13.466	10.87	OTHER	0.017941	0.010407	0.002141	0.969511	isomerase
18-		Q8AAB4	Asparagine synthetase B, glutamine-hydrolyzing BT_0551	29.1592	36	559	63	5.71	61.9352	15.205	16.48	OTHER	0.0116	0.0032	0.0031	0.9822	ligase
19-		Q8AB03	Dihydrolipoyl dehydrogenase BT_0309	45.6376	28	447	48.5	5.76	39.258	3.963	1.86	OTHER	0.037364	0.00959	0.007091	0.945955	oxidoreductase
20-		Q89YM4	SusC homolog BT_4707	12.1019	19	1099	121.3	8.48	19.177	11.308	4.39	SP(Sec/SPI)	0.887977	0.000206	0.104482	0.007335
21-		Q89ZB2	Uncharacterized protein BT_4465	44.6055	89	621	67.6	7.72	19.746	12.33	6.39	SP(Sec/SPI)	0.991928	0.001424	0.00152	0.005127	voltage-gated ion channel
22-		Q8A1I1	SusC homolog BT_3680	17.3282	29	1033	115.6	7.44	23.343	10.803	24.8	SP(Sec/SPI)	0.9523	0.000295	0.036799	0.010606	protease/TonB-dependent receptor
23-		Q8A1K6	Arabinosidase BT_3655	44.8916	38	323	36.8	7.44	17.413	15.99	9.28	SP(Sec/SPI)	0.537774	0.000525	0.361757	0.099944	glycosidase
24-		Q8A1K7	Beta-galactosidase BT_3654	37.1465	78	778	88.8	7.71	26.791	18.832	10.34	SP(Sec/SPI)	0.982566	0.000483	0.015708	0.001243	galactosidase
25-		Q8A1T9	SusC homolog BT_3569	40.5485	83	1021	113	6.65	15.312	16.324	2.77	SP(Sec/SPI)	0.936086	0.021844	0.005842	0.036228	protease/TonB-dependent receptor
26-		Q8A203	SusC homolog BT_3505	6.82692	13	1040	116.7	6.28	17.537	37.835	2.54	SP(Sec/SPI)	0.969595	0.000148	0.02877	0.001486	protease/TonB-dependent receptor
27-		Q8A2T2	Uncharacterized protein BT_3223	39.3782	22	193	21.5	9.42	18.444	58.624	7.18	SP(Sec/SPI)	0.945279	0.000263	0.051255	0.003202
28-		Q8A2W6	Uncharacterized protein BT_3189	50.9302	69	430	51.5	6.37	19.442	10.752	11.76	SP(Sec/SPI)	0.916488	0.001119	0.033956	0.048437
29-		Q8A2W7	Uncharacterized protein BT_3188	49.3639	138	393	46	6.71	21.512	21.739	11.7	SP(Sec/SPI)	0.765486	0.000257	0.230663	0.003593
30-		Q8A3A8	SusC homolog BT_3046	45.7808	115	1031	115.7	8.7	24.873	10.651	22.61	SP(Sec/SPI)	0.998563	0.000177	0.000874	0.000386	protease/TonB-dependent receptor
31-		Q8A3Q5	Uncharacterized protein BT_2899	38.7001	70	677	77.5	6.51	17.856	9.932	4.98	SP(Sec/SPI)	0.985572	0.000386	0.009707	0.004335
32-		Q8A4U7	Uncharacterized protein BT_2500	22.6744	14	172	20.2	5.14	18.077	9.926	4.39	SP(Sec/SPI)	0.864387	0.00046	0.123526	0.011626
33-		Q8A600	Bile salt hydrolase BT_2086	38.6364	35	352	39.1	8.51	25.204	7.854	5.25	SP(Sec/SPI)	0.739822	0.00039	0.257988	0.0018	hydrolase
34-		Q8A789	Arylsulfatase BT_1636	33.7917	35	509	57.7	6.67	15.747	7.669	1.8	SP(Sec/SPI)	0.653838	0.001019	0.341477	0.003666	hydrolase
35-		Q8A7A6	SusC homolog BT_1619	12.6087	23	1150	129.9	6.42	62.161	6.46	8.68	SP(Sec/SPI)	0.616829	0.000772	0.060161	0.322239	protease/TonB-dependent receptor
36-		Q8A8Y8	SusC homolog BT_1029	19.6915	27	1102	122	5.6	30.138	7.38	7.8	SP(Sec/SPI)	0.983466	0.001361	0.005706	0.009466	protease/TonB-dependent receptor
37-		Q8A9Q8	Beta-galactosidase BT_0757	22.7273	25	682	78.1	7.23	25.441	6.125	0.91	SP(Sec/SPI)	0.923165	0.000338	0.070843	0.005654	galactosidase
38-		Q8AAV0	SusC homolog BT_0364	31.9377	63	1027	116.3	6.29	15.483	15.005	42.2	SP(Sec/SPI)	0.996457	0.000404	0.00116	0.00198	protease/TonB-dependent receptor
39-		Q8AAV2	SusC homolog BT_0362	28.694	46	1049	118.3	5.99	25.514	5.533	36.3	SP(Sec/SPI)	0.826755	0.004026	0.017818	0.151401	protease/TonB-dependent receptor
40-		Q8AAW4	Alpha-L-arabinofuranosidase BT_0348	31.323	34	514	57.9	7.47	27.823	10.136	4.75	SP(Sec/SPI)	0.96887	0.000442	0.030183	0.000505
41-		Q8AAZ5	SusC homolog BT_0317	51.8832	114	1062	115.7	7.53	17.693	30.245	3.96	SP(Sec/SPI)	0.997134	0.000585	0.001811	0.000469	protease/TonB-dependent receptor
42-		Q8AAL7	S-layer related protein, sialic acid-specific 9-O-acetylesterase BT_0447	6.44796	12	884	101.3	6.34	24.5682	11.478	1.36	SP(Sec/SPI)	0.8913	0.0015	0.0204	0.0868	esterase
43-		Q8AAW3	Acetyl-CoA carboxylase, biotin carboxylase BT_0349	20.8229	18	802	91.3	8.02	22.6158	7.067	5.35	SP(Sec/SPI)	0.7952	0.0013	0.1123	0.0912	aminoacyl-tRNA synthetase
44-		Q8A0A0	SusC homolog BT_4121	22.8546	47	1142	127.3	6.6	26.23	4.604	12.95	SP(Sec/SPI)	0.926192	0.004323	0.062416	0.007069	TonB-dependent receptor
45-		Q8A6G0	Putative metal-dependent hydrolase BT_1924	41.5686	21	255	28.8	7.25	31.121	4.739	1.43	SP(Sec/SPI)	0.760132	0.000256	0.22144	0.018172	hydrolase
46-		Q8A3Z4	Metallophosphoesterase BT_2810	17.5123	15	611	69.4	6.74	19.9995	4.17	0.93	SP(Sec/SPI)	0.9953	0.0003	0.002	0.0024
47-		Q8A047	Glycosyl hydrolase, family 88 BT_4174	20.4663	13	386	44.8	7.93	15.1042	3.181	2.09	SP(Sec/SPI)	0.9872	0.0004	0.0122	0.0002	hydrolase
48-		Q8A1Y0	Uncharacterized protein BT_3528	22.1766	26	487	55.2	7.06	37.636	3.667	1.51	SP(Sec/SPI)	0.896172	0.000702	0.100257	0.002869
49-		Q8A221	Arylsulfatase (Aryl-sulfate sulphohydrolase) BT_3487	15.6863	10	561	63.7	6.77	33.182	3.09	1.95	SP(Sec/SPI)	0.759168	0.005547	0.219147	0.016138
50-		Q89YQ5	Putative periplasmic protein BT_4676	38.0952	31	147	16.5	7.56	29.424	4.735	1.62	SP(Sec/SPI)	0.993913	0.000193	0.00361	0.002284
51-		Q8AAM9	Uncharacterized protein BT_0435	21.8579	14	366	42.2	6.57	20.9386	10.856	2.37	Tat/SPI	0.0019	0.9976	0.0003	0.0002

## Sheet: (B) 62 enriched proteins
Table S1 (B) 62 enriched proteins
#		Accession	Description	Coverage	# PSMs	# AAs	MW [kDa]	calc. pI	Abundance Ratio: (BEV GF-BT) / (BEV BHI)	Abundance Ratio: ( Cell GF-BT) / (Cell BHI)	Gene Expression GF/Rich Medium	Prediction	SP(Sec/SPI)	TAT(Tat/SPI)	LIPO(Sec/SPII)	OTHER	Panther Protein Class
1-		Q8A0E8	Alpha-1,2-mannosidase, putative BT_4073	8.69565	10	782	87.7	5.26	50.298	2.501	1.51	LIPO(Sec/SPII)	0.033686	0.000166	0.965329	0.00082	hydrolase
2-		Q8A1G7	Glycoside transferase family 2 BT_3694	18.3168	11	404	46.3	8.76	95.247	1.006	0.53	LIPO(Sec/SPII)	0.052549	0.000419	0.59046	0.356573	glycosyltransferase
3-		Q89Z44	Uncharacterized protein BT_4533	33.4076	25	449	52.1	5.15	39.35	1.315	0.59	OTHER	0.004817	0.001198	0.000929	0.993056
4-		Q89ZD2	Uncharacterized protein BT_4445	31.1734	27	571	67.2	5.39	15.314	1.077	1.28	OTHER	0.002538	0.002138	0.001198	0.994126
5-		Q89ZP2	FtsK/SpoIIIE family protein BT_4334	31.4079	35	831	92.6	5.4	16.31	0.559	0.7	OTHER	0.00217	0.001108	0.000996	0.995726	DNA metabolism protein
6-		Q89ZR1	HPr(Ser) phosphatase BT_4315	26.2911	11	213	24.2	5.1	46.261	0.994	1.36	OTHER	0.018014	0.000408	0.007244	0.974334	phosphatase
7-		Q8A006	Shikimate 5-dehydrogenase BT_4215	38.7097	25	248	28.1	6.05	15.676	1.31	0.9	OTHER	0.012011	0.000502	0.001833	0.985655	dehydrogenase
8-		Q8A0H8	Ribosomal RNA small subunit methyltransferase A rsmA	17.9775	10	267	30.3	8.09	44.902	0.509	0.81	OTHER	0.003126	0.000257	0.00054	0.996077	RNA methyltransferase
9-		Q8A0T6	Aminotransferase BT_3935	53.944	39	393	44.1	6.65	17.561	1.054	1.09	OTHER	0.0199	0.01058	0.003614	0.965906	transaminase
10-		Q8A0V2	Putative biopolymer transport protein BT_3919	10.4603	12	239	26.1	5.67	19.498	0.527	0.84	OTHER	0.152517	0.001646	0.039997	0.805839
11-		Q8A0X3	TonB BT_3898	18.0624	34	609	68.8	8.28	16.743	1.189	1.52	OTHER	0.00024	0.000134	0.00029	0.999337
12-		Q8A0Z2	Putative translation initiation factor SUI1 BT_3879	64.6552	19	116	12.9	8.57	58.809	0.602	0.29	OTHER	0.008375	0.012732	0.00156	0.977334	translation initiation factor
13-		Q8A2L7	Putative integral membrane protein BT_3288	21.7295	13	451	50.4	9.07	26.961	0.757	0.73	OTHER	0.00378	0.002399	0.001082	0.992739
14-		Q8A303	ATP-dependent DNA helicase BT_3152	42.6614	30	511	56.9	5.81	15.496	1.37	1.03	OTHER	0.005306	0.00491	0.000727	0.989056	DNA-binding transcription factor
15-		Q8A327	dITP/XTP pyrophosphatase BT_3128	38.342	17	193	21.6	5.35	39.784	0.878	0.77	OTHER	0.016674	0.000375	0.002835	0.980117	nucleotide phosphatase
16-		Q8A3A1	Putative cytochrome B subunit BT_3053	7.69231	11	234	26.4	8.57	25.581	0.466	0.88	OTHER	0.001491	0.000161	0.002398	0.995951
17-		Q8A5G1	Lipoprotein, putative BT_2278	35.7664	10	137	16.1	7.96	21.308	2.049	0.99	OTHER	0.002473	0.000261	0.000287	0.996979
18-		Q8A6Z8	Putative transmembrane sensor BT_1727	33.2155	18	283	31.7	5.11	22.229	1.088	0.76	OTHER	0.00701	0.018494	0.002176	0.97232
19-		Q8A791	Putative aminoglycoside phosphotransferase BT_1634	38.8655	32	476	55.3	6.48	15.472	0.649	0.62	OTHER	0.009306	0.159731	0.00167	0.829293
20-		Q8A7D0	Putative ferredoxin BT_1594	26.9592	10	319	35.5	8.57	24.651	1.025	1.55	OTHER	0.015839	0.00894	0.002614	0.972608
21-		Q8A7D2	Ferrous iron transport protein B BT_1592	26.9324	27	828	93.3	6.21	36.57	0.237	0.64	OTHER	0.00197	0.001205	0.000523	0.996302	transfer/carrier protein
22-		Q8A838	Putative translation initiation inhibitor BT_1336	45.9677	14	124	13.2	5.17	16.844	1.694	0.3	OTHER	0.082786	0.005956	0.005378	0.90588	deaminase
23-		Q8A848	TPR domain-containing protein BT_1326	37.8661	31	478	54.7	4.7	31.246	0.272	0.72	OTHER	0.010648	0.00295	0.000986	0.985416
24-		Q8A883	Spermidine/putrescine import ATP-binding protein PotA potA	25.9179	18	463	51.8	4.92	46.636	0.674	0.71	OTHER	0.00599	0.010159	0.002652	0.981199	ATP-binding cassette (ABC) transporter
25-		Q8A8T1	Putative oligopeptide transporter BT_1086	9.81873	11	662	69.7	9.1	17.058	2.116	0.53	OTHER	0.006412	0.001697	0.002031	0.98986	transport
26-		Q8A8T4	Probable GTP-binding protein EngB	44.0594	15	202	23.3	8.03	43.858	0.173	0.42	OTHER	0.022517	0.005533	0.001529	0.970422	G-protein
27-		Q8A919	Two-component system sensor histidine kinase BT_0998	16.1728	17	810	94	5.39	28.515	1.693	0.48	OTHER	0.002397	0.00194	0.000674	0.994989	histidine kinase receptor of two-component system
28-		Q8A9I8	Sporulation related BT_0827	20.5479	11	365	40.4	7.25	87.112	1.351	0.7	OTHER	0.003396	0.000955	0.000269	0.99538
29-		Q8AAD2	Tryptophan synthase beta chain trpB	30.7107	19	394	43.2	6.18	24.053	1.499	1.02	OTHER	0.002981	0.002292	0.000829	0.993898
30-		Q8AAZ9	Flavodoxin BT_0313	33.9181	12	171	19.6	4.87	29.247	2.821	2.57	OTHER	0.034491	0.000268	0.002895	0.962346
31-		Q8AB66	ATP-dependent exonuclease sbcC BT_0245	19.392	27	954	107.5	6.04	44.326	1.256	0.92	OTHER	0.014451	0.00982	0.001691	0.974039	ATP-binding cassette (ABC) transporter
32-		Q8A218	Putative ATPase BT_3490	24.9443	19	449	51.8	7.84	204.552	0.654	0.63	OTHER	0.0046	0.0136	0.001	0.9808
33-		Q8AAH8	Transcriptional regulator BT_0487	24.2938	20	354	40.6	5.68	127.719	2.084	1.19	OTHER	0.0104	0.0053	0.0027	0.9817	Lambda repressor-like transcription factor
34-		Q8A758	Uncharacterized protein BT_1667	32.8571	21	70	8.2	4.7	18.5629	2.87	1.23	OTHER	0.0049	0.0033	0.002	0.9898
35-		Q8A2N7	tRNA uridine 5-carboxymethylaminomethyl modification enzyme MnmG BT_3268	28.9809	27	628	70.2	6.6	45.1461	0.238	0.55	OTHER	0.2353	0.0651	0.1441	0.5555
36-		Q89YS4	Heparinase III protein BT_4657	24.1742	23	666	77.5	8.51	22.693	0.284	1.46	SP(Sec/SPI)	0.83307	0.000287	0.160816	0.005828	lyase
37-		Q89ZJ5	Uncharacterized protein BT_4382	57.0621	74	354	39.5	8.63	28.082	0.394	1.23	SP(Sec/SPI)	0.998547	0.000149	0.000893	0.000411
38-		Q89ZM8	Uncharacterized protein BT_4349	40.6452	17	155	18.2	9.44	88.161	1.298	3.89	SP(Sec/SPI)	0.982604	0.000443	0.01607	0.000884
39-		Q89ZR0	Putative lipoprotein BT_4316	45.5782	29	294	32.8	7.36	17.127	1.127	1.2	SP(Sec/SPI)	0.968814	0.00032	0.018343	0.012523	metalloprotease
40-		Q8A036	Xylosidase/arabinosidase BT_4185	19.7133	12	558	62.6	7.08	33.067	3.315	2.63	SP(Sec/SPI)	0.985498	0.000233	0.012281	0.001988	glycosidase
41-		Q8A0U1	Uncharacterized protein BT_3930	27.5168	10	149	16.8	9.77	19.881	0.804	1.62	SP(Sec/SPI)	0.993672	0.000172	0.00565	0.000507
42-		Q8A1H5	Neuraminidase BT_3686	29.0023	15	431	49.4	6.89	20.36	2.802	1.64	SP(Sec/SPI)	0.550577	0.000116	0.446055	0.003252
43-		Q8A1H6	Beta-glucanase BT_3685	40.5634	27	355	40.5	8.68	23.302	1.207	1.66	SP(Sec/SPI)	0.990992	0.000512	0.004021	0.004475
44-		Q8A242	Putative peptidase BT_3464	14.9425	11	435	49.3	9.99	19.05	1.341	1.23	SP(Sec/SPI)	0.774295	0.001128	0.210345	0.014233	metalloprotease
45-		Q8A2G5	Beta-galactosidase BT_3340	34.8456	65	1036	117.9	6.04	27.165	1.866	0.83	SP(Sec/SPI)	0.996789	0.000167	0.002695	0.000348
46-		Q8A2X6	Beta-galactosidase BT_3179	12.5	17	1024	116.7	6.61	40.991	1.568	1.03	SP(Sec/SPI)	0.896408	0.001999	0.0951	0.006492	galctosidase
47-		Q8A324	Alpha-galactosidase (Melibiase) BT_3131	12.117	11	718	82.7	6.7	82.847	1.844	1.03	SP(Sec/SPI)	0.974136	0.000289	0.024857	0.000719	glucosidase
48-		Q8A352	SusC homolog BT_3103	8.01131	13	1061	116.8	8.56	57.922	1.522	2.5	SP(Sec/SPI)	0.713217	0.006174	0.015364	0.265245	protease/TonB-dependent receptor
49-		Q8A3J5	Glycosyl hydrolase family 43 protein BT_2959	30.2174	20	460	52	7.2	15.163	1.503	1.85	SP(Sec/SPI)	0.837826	0.000592	0.125276	0.036306	glycosidase
50-		Q8A446	L-asparaginase II BT_2757	22.7273	23	352	37.7	8.66	16.113	2.967	2.08	SP(Sec/SPI)	0.995378	0.000394	0.0025	0.001729	hydrolase
51-		Q8A4U3	Uncharacterized protein BT_2504	30.531	13	226	26	9.09	58.44	1.273	8.1	SP(Sec/SPI)	0.988705	0.000214	0.010322	0.000759
52-		Q8A6L0	Retaining alpha-galactosidase BT_1871	29.1541	24	662	74.8	6.76	19.127	1.216	0.97	SP(Sec/SPI)	0.974086	0.000289	0.024508	0.001117	glucosidase
53-		Q8A6V8	Beta-galactosidase BT_1768	16.2212	22	1085	123.4	6.79	31.757	2.99	1.66	SP(Sec/SPI)	0.979363	0.000764	0.019215	0.000658	galctosidase
54-		Q8A7J0	Uncharacterized protein BT_1534	48.0769	28	208	22.8	8.9	18.006	0.653	1.95	SP(Sec/SPI)	0.981347	0.000714	0.013413	0.004526
55-		Q8A7X4	Putative hydrolase BT_1400	32.3615	19	343	38.4	6.13	30.071	2.287	1.27	SP(Sec/SPI)	0.997419	0.000446	0.001555	0.000579
56-		Q8A860	Dipeptidyl-peptidase VI BT_1314	29.5732	17	328	37.4	7.34	21.198	0.735	0.68	SP(Sec/SPI)	0.971416	0.000409	0.019545	0.00863
57-		Q8A8G7	Uncharacterized protein BT_1200	60.3659	35	164	18.6	9.58	21.542	2.635	1.79	SP(Sec/SPI)	0.889794	0.001775	0.102817	0.005614
58-		Q8A994	Putative periplasmic protein BT_0923	40	16	145	16.8	7.93	55.102	0.44	0.28	SP(Sec/SPI)	0.998172	0.000141	0.001431	0.000255
59-		Q8AAB5	Putative glycerophosphodiester phosphodiesterase BT_0550	66.9388	59	245	27.5	8.28	42.685	1.681	0.56	SP(Sec/SPI)	0.649152	0.012518	0.014997	0.323333	phosphodiesterase
60-		Q8ABF3	Uncharacterized protein BT_0157	18.8776	24	196	21.3	9.66	52.959	1.595	1.47	SP(Sec/SPI)	0.978536	0.000509	0.015154	0.0058
61-		Q8A2Y6	Alpha-xylosidase BT_3169	22.2566	33	1294	145.6	5.6	15.723	2.373	1.56	SP(Sec/SPI)	0.9433	0.0386	0.0107	0.0074	glucosidase
62-		Q8A8Q2	Aldo/keto reductase BT_1115	35.4167	26	384	42.9	8.56	21.319	1.632	1.09	TAT(Tat/SPI)	0.000809	0.998359	0.00046	0.000372	reductase

## Sheet: (C) 251 moderately enriched 
Table S1 (C) 251 moderately enriched proteins
Accession	Description	Coverage	# PSMs	# Unique Peptides	# AAs	MW [kDa]	calc. pI	Abundance Ratio: (BEV GF-BT) / (BEV BHI)	Abundance Ratio: ( Cell GF-BT) / (Cell BHI)
Q89YQ6	Heparin lyase I BT_4675	19.6809	10	8	376	42.5	8.44	14.975	1.497
Q8A0Q0	Glutathione peroxidase BT_3971	61.1111	23	11	180	20.5	7.78	14.951	1.3
Q8A9I9	Putative FHA domain protein BT_0826	52.5424	20	7	177	20.1	6.21	14.924	0.474
Q8A9A9	Uncharacterized protein BT_0906	34.5029	15	10	342	38.2	8.43	14.731	1.028
Q89YL6	Non-specific DNA-binding protein Dps BT_4715	34.1772	30	8	158	18	4.96	14.664	1.383
Q8A225	SusC homolog BT_3483	6.30975	14	3	1046	117.5	8.84	14.443	4.783
Q8A4P9	Leucine aminopeptidase BT_2548	36.858	34	12	331	36.8	6.25	14.274	1.335
Q89ZM0	SusC homolog BT_4357	16.3837	27	15	1178	131.7	6.9	14.076	2.971
Q8A254	UDP-N-acetylmuramoyl-L-alanyl-D-glutamate--2,6-diaminopimelate ligase murE	43.361	59	25	482	52.9	6.61	14.071	0.527
Q8A644	tRNA and rRNA cytosine-C5-methylase BT_2042	32.5203	21	15	492	55.1	5.3	13.948	0.623
Q8A266	Uncharacterized protein BT_3440	13.3183	13	6	443	49.9	5.25	13.69	7.136
Q8A1E0	Isoprenyl transferase uppS	29.918	17	9	244	28.3	5.53	13.652	1.164
Q8A8G3	Uncharacterized protein BT_1204	14.9184	18	14	858	98.9	9.09	13.481	6.798
Q8AB62	5-methyltetrahydrofolate--homocysteine methyltransferase or methionine synthase BT_0249	36	20	12	300	34.3	5.26	13.291	1.432
Q8A1M4	Uncharacterized protein BT_3637	29.5337	28	19	579	68.2	5.5	13.165	0.919
Q8AAL2	SusC homolog BT_0452	23.8361	42	21	1074	118.1	6.52	13.129	12.359
Q8A058	Uncharacterized protein BT_4163	17.4667	17	11	750	83.9	4.78	13.049	14.335
Q89ZY0	Beta-galactosidase BT_4241	34.9955	69	40	1103	125.8	6.58	13.011	4.04
Q8AAZ1	Cytidine/deoxycytidylate deaminase BT_0321	53.8462	16	6	156	17.1	5.07	12.937	3.522
Q8A309	TenA family transcriptional activator-like protein BT_3146	54.4715	47	11	246	28.1	5.02	12.91	2.018
Q8AAM3	Putative chitobiase BT_0441	16.8831	11	7	462	52.4	5.01	12.814	5.836
Q8A7S2	Putative outer membrane protein BT_1452	24.5868	20	11	484	54.2	8.65	12.814	4.583
Q8A1K5	Putative beta-xylosidase BT_3656	16.7694	21	12	811	92.7	6.86	12.755	9.178
Q8A0P7	Putative AraC-family regulatory protein BT_3974	28.4091	20	8	264	30.9	9.14	12.649	1.037
Q8A4M6	Glutamate/gamma-aminobutyrate anti-porter BT_2573	5.26316	12	4	570	60.6	9.57	12.643	4.189
Q8AAU5	Endo-1,4-beta-xylanase D BT_0369	52.3364	31	13	321	36.4	5.63	12.611	12.027
Q8A4S3	Alpha-rhamnosidase BT_2524	11.8048	16	11	881	100.4	7.39	12.377	4.12
Q8A9E0	Beta-ureidopropionase BT_0875	34.3537	20	9	294	32.9	5.52	12.357	0.605
Q89Z60	Putative type I restriction enzyme BthVORF4518P BT_4517	41.9534	50	35	901	102.3	5.81	12.285	0.725
Q8A0Y9	Redox-sensing transcriptional repressor Rex rex	32.2727	10	8	220	24.7	5.6	12.142	0.27
Q8A053	SusC homolog BT_4168	25.7143	34	21	1050	117.7	7.55	11.97	7.889
Q8A103	Beta-N-hexosaminidase, glycosyl hyrolase family 20 BT_3868	46.2935	49	31	661	74.6	7.36	11.957	5.178
Q89ZK9	Uncharacterized protein BT_4368	71.8245	280	38	433	47.8	6.06	11.713	0.842
Q8A7P4	Uncharacterized protein BT_1480	36.194	17	9	268	30.3	4.87	11.663	1.231
Q8A340	Putative proline dehydrogenase/delta-1-pyrroline-5-carboxylate dehydraogenase BT_3115	30.1989	57	33	1106	124.7	6.98	11.261	13.476
Q8ABF8	Acetyl esterase (Acetylxylosidase) BT_0152	34.9265	35	10	272	30.4	8.54	11.243	2.167
Q8AA96	Putative acylhydrolase BT_0569	51.6949	26	13	236	26.6	9.28	11.178	0.112
Q8A035	Uncharacterized protein BT_4186	40.9756	24	18	410	46.6	7.52	11.16	1.543
Q8A6W7	Levanase (2,6-beta-D-fructofuranosidase) BT_1759	44.5902	131	27	610	69.5	6.3	10.949	2.169
Q8ABM7	Uncharacterized protein BT_0083	45.1389	45	14	288	33.2	4.58	10.927	1.888
Q8ABK4	Riboflavin biosynthesis protein RibD-like protein BT_0106	50	19	7	148	16.7	8.27	10.904	1.065
Q8A0A7	SusC homolog BT_4114	17.9272	31	16	1071	118.7	6.68	10.879	4.789
Q8ABE6	Putative outer membrane protein, alpha-2-macroglobulin-like protein BT_0164	23.9531	59	40	1791	199.6	7.36	10.878	1.923
Q89ZS7	Putative cell surface protein BT_4299	46.2626	56	24	495	54.7	5.86	10.754	33.715
Q8AAV3	SusD homolog BT_0361	30.782	32	18	601	67.8	5.43	10.751	25.432
Q8A9M2	Xylose isomerase xylA	49.3151	51	21	438	48.9	5.35	10.694	3.56
Q8A862	Serine protease BT_1312	63.9922	185	37	511	54.1	7.5	10.647	3.764
Q8A0H5	Uncharacterized protein BT_4046	35.1351	26	17	518	60.2	5.12	10.532	0.608
Q8AA62	Uncharacterized protein BT_0603	27.027	13	9	370	43.3	8.4	10.495	0.458
Q89Z20	Uncharacterized protein BT_4557	38.5263	56	19	475	54.7	5.22	10.368	1.075
Q8A4D7	Alpha-galactosidase BT_2662	31.1637	26	12	507	56.4	5.29	10.107	3.137
Q8A2I2	Uncharacterized protein BT_3323	68.2081	28	12	173	19.7	4.73	10.042	1.747
Q8A7N9	Uncharacterized protein BT_1485	18.328	12	6	311	35.5	5.72	10.006	2.941
Q8A9B3	Uncharacterized protein BT_0902	79.1667	24	6	96	10.7	5.77	10.004	2.471
Q8A822	Glycoside transferase family 4 BT_1352	30.0771	19	13	389	45.8	8.72	9.963	0.658
Q8A028	Dipeptidyl peptidase IV BT_4193	38.4511	61	28	736	84	7.87	9.878	2.004
Q8A0Y6	Putative phosphohydrolase, Icc family BT_3885	29.5522	18	10	335	37.8	6.65	9.856	1.926
Q8A8U6	Uncharacterized protein BT_1071	49.6296	19	7	135	15.7	8.81	9.829	0.271
Q8A0N1	Putative alpha-1,2-mannosidase BT_3990	32.5828	69	23	755	86.6	5.77	9.811	5.418
Q8A1I0	SusD homolog BT_3681	12.9376	11	8	657	75.9	5.21	9.8	10.799
Q8A4M8	Glutaminase glsA	52.3364	71	15	321	34.2	5.24	9.795	9.376
Q89ZP1	Uncharacterized protein BT_4335	32.5581	14	9	215	24.7	8.85	9.777	0.739
Q8A5N9	Alpha-1,2-mannosidase BT_2199	17.1504	17	11	758	86.1	5.33	9.769	1.499
Q8A6X0	Putative exported 24-amino acid repeat protein BT_1755	20.5882	17	10	408	47.8	9.04	9.756	1.808
Q8A7M8	Hemolysin-related protein, containing CBS domain BT_1496	35.7955	21	15	352	40.7	4.98	9.712	0.974
Q8A7A1	Putative secreted sulfatase BT_1624	40.3883	48	24	515	56.3	6.99	9.651	2.059
Q8A744	Carbonic anhydrase BT_1681	50	18	8	180	20.1	6.09	9.609	3.254
Q8A651	Putative ABC transporter ATP-binding protein BT_2035	41.8349	58	23	545	61.9	5.47	9.574	0.327
Q8A4J3	Uncharacterized protein BT_2606	37.0149	16	12	335	38.9	6.42	9.557	0.791
Q89Z69	Uncharacterized protein BT_4508	28.1863	26	11	408	46	5.8	9.556	1.392
Q89YR0	SusC homolog BT_4671	34.7782	76	27	992	110	6.83	9.542	14.762
Q89ZS8	SusC homolog BT_4298	46.6472	99	41	1029	115.8	8.57	9.496	19.335
Q8A631	Putative biopolymer transport protein BT_2055	33.7079	80	9	267	28.4	5.27	9.494	1.099
Q8A2L1	Putative alpha-glucosidase BT_3294	38.6154	50	26	650	74.8	7.01	9.391	0.56
Q89ZW8	6,7-dimethyl-8-ribityllumazine synthase ribH	24.4755	22	5	143	15.4	4.91	9.385	0.731
Q8A1I8	TonB BT_3673	43.8163	21	10	283	31.6	6.6	9.328	24.174
Q8A4U2	Uncharacterized protein BT_2505	44.4444	35	16	279	31.8	5.12	9.293	1.866
Q8A5T7	Glycoside transferase family 2 BT_2151	19.5906	12	9	342	39.2	7.81	9.261	0.989
Q89Z41	Uncharacterized protein BT_4536	54.7231	33	17	307	35.5	6.65	9.255	1.116
Q8A0B2	Pectinesterase BT_4109	40.3727	17	11	322	36.3	8.22	9.23	3.522
Q8A294	Putative K(+)-stimulated pyrophosphate-energized sodium pump hppA	15.8038	19	13	734	76.5	6.34	9.179	12.397
Q8A267	Uncharacterized protein BT_3439	10.0358	10	7	558	63.4	5.66	9.121	23.691
Q8A8L9	Putative NADH dehydrogenase/NAD(P)H nitroreductase BT_1148	31.2169	13	7	189	21	6.28	9.061	0.72
Q8A1G4	UDP-2,3-diacylglucosamine hydrolase BT_3697	30.315	15	8	254	29.8	6.52	8.987	1.831
Q8A2M9	Uncharacterized protein BT_3276	6.45161	10	6	868	97.3	7.8	8.986	1.637
Q8A7E5	Uncharacterized protein BT_1579	60.7427	119	22	377	41.6	8.19	8.918	0.887
Q8A075	Exo-poly-alpha-D-galacturonosidase BT_4146	32.5482	16	13	467	51.8	6.43	8.826	4.115
Q8A7P5	ABC transporter ATP-binding protein BT_1479	26.045	29	19	622	72.5	5.21	8.791	0.617
Q8A0I2	SusC homolog BT_4039	26.5247	46	23	1033	115.3	7.72	8.785	5.813
Q8A1K4	Alpha-L-arabinofuranosidase A BT_3657	30.7879	38	21	825	92.3	6.55	8.753	22.291
Q8A0I5	Uncharacterized protein BT_4036	43.956	13	8	182	21.5	5.53	8.686	1.349
Q8A6Z5	Putative dTDP-4-dehydrorhamnose reductase BT_1730	44.3262	22	10	282	31.5	5.64	8.657	0.427
Q8A742	SusC homolog BT_1683	23.1203	36	21	1064	118.1	6.38	8.601	2.857
Q8A129	ATP-dependent Clp protease proteolytic subunit clpP	45.4545	58	10	220	24.5	5.08	8.597	0.929
Q8A8W0	Putative exonuclease BT_1057	19.7065	23	18	954	110.6	5.58	8.593	1.131
Q8A7J5	Two-component system response regulator BT_1529	51.2249	31	19	449	50	6.84	8.574	0.534
Q8AAD9	L-asparaginase I BT_0526	14.4509	11	6	346	38.7	6.54	8.57	1.356
Q8A4B7	Putative cation efflux transporter BT_2686	25.0951	43	23	1052	115.4	5.31	8.52	1.804
Q8A7Y3	Bacterial outer membrane protein BT_1391	39.7333	59	16	375	40.7	8.54	8.466	13.141
Q8A123	Peptidylprolyl isomerase BT_3848	54.1304	107	31	460	53	6.4	8.418	1.031
Q8A6N9	Putative alanyl dipeptidyl peptidase BT_1838	41.3095	71	34	840	94.5	6.52	8.407	2.344
Q8A8C7	Uncharacterized protein BT_1240	41.2607	40	17	349	38.7	8.78	8.391	1.294
Q8A2M0	Holliday junction ATP-dependent DNA helicase RuvB ruvB	41.1079	18	14	343	38	5.41	8.376	0.328
Q8A3A9	SusD homolog BT_3045	35.1515	71	23	660	75.4	5.16	8.35	17.521
Q8A9A0	50S ribosomal protein L33 rpmG	74.1935	36	7	62	7.2	10.2	8.298	0.268
Q8A8Z4	Putative pectate lyase BT_1023	26.4249	23	15	579	64.5	6.86	8.272	4.299
Q8A274	Uncharacterized protein BT_3432	27.6339	21	16	579	67.3	5.83	8.246	1.215
Q8A3R0	SusC homolog BT_2894	33.2024	56	28	1018	113.6	8.72	8.197	6.189
Q89ZC0	Uncharacterized protein BT_4457	75.1295	24	12	193	21.4	5.19	8.171	2.519
Q8A9K4	Putative tRNA/rRNA methyltransferase BT_0811	32.9365	14	8	252	28	5.82	8.163	0.531
Q8A6R6	GAF domain-containing protein BT_1810	44.2308	10	5	156	17.3	4.73	8.149	0.932
Q8A2F3	Haloacid dehalogenase-like hydrolase BT_3352	35.5556	15	7	270	30	4.75	8.14	0.183
Q8AA10	Superoxide dismutase BT_0655	61.1399	31	10	193	21.8	6.8	8.024	2.259
Q8AA88	LysM-repeat protein BT_0577	51.1905	73	27	588	67.4	7.96	7.934	0.984
Q8A1F8	Alkaline phosphatase III BT_3708	41.7559	53	23	467	51.4	7.52	7.924	0.237
Q8A636	Putative lipoprotein BT_2050	41.1765	31	14	425	48.6	6.2	7.912	1.358
Q8A639	Thymidylate synthase thyA	28.0303	18	9	264	30.4	6.02	7.866	0.768
Q8A5S2	Two-component system sensor histidine kinase BT_2166	38.2524	36	24	515	59.2	9.19	7.762	2.089
Q8A7A5	SusD homolog BT_1620	13.754	12	8	618	71.7	5.68	7.71	9.956
Q8A2I5	Dihydrodipicolinate reductase BT_3320	38.9764	26	8	254	27.7	5.16	7.708	1.221
Q8A5I5	Putative pectate lyase BT_2254	34.3407	21	14	364	42.9	8.29	7.626	4.266
Q8A738	Sodium pump decarboxylase, gamma subunit BT_1687	38.2353	26	12	306	33.8	7.87	7.596	2.478
Q89ZX8	Glycosyl hydrolase family 109 protein 1 BT_4243	50.3212	64	20	467	52.8	7.09	7.587	4
Q8AAL5	Uncharacterized protein BT_0449	13.9073	19	6	453	50.8	4.64	7.559	9.862
Q8A1U2	Uncharacterized protein BT_3566	18.0617	13	9	454	51.2	6.06	7.557	6.805
Q89ZS6	Transcription regulator, CRP family BT_4300	44.0909	21	11	220	25.4	6.64	7.495	1.516
Q8A386	Putative disulphide-isomerase BT_3069	23.3173	18	10	416	47	6.8	7.493	0.553
Q8A3B0	Uncharacterized protein BT_3044	39.661	27	10	295	32.8	5.03	7.479	13.246
Q8A9X5	Two-component system response regulator BT_0690	33.3333	21	15	447	50.3	7.27	7.474	1.247
Q8A0H1	Beta-galactosidase BT_4050	22.1311	35	27	1342	151.2	6.23	7.441	3.994
Q8A5T2	Putative sugar phosphate isomerase/epimerase BT_2156	45.7237	23	11	304	34.7	8.16	7.413	1.359
Q8A5Y8	Fe3+ ABC transporter, periplasmic iron-binding protein BT_2098	24.5383	12	8	379	42.1	5.44	7.352	1.106
Q8A057	SusC homolog BT_4164	20.7721	38	22	1088	121	6.92	7.343	16.489
Q8A9D3	GTP cyclohydrolase 1 type 2 homolog BT_0882	22.5275	18	9	364	40.4	5.47	7.337	1.767
Q8A1B0	Transcriptional regulator BT_3756	54.8913	31	10	184	20.9	5.64	7.323	0.673
Q8A1H8	Beta-glucanase BT_3683	12.3613	10	7	631	72.3	6.44	7.289	8.159
Q8A908	Dihydroorotate dehydrogenase (quinone) BT_1009	36.859	22	12	312	35.2	8.22	7.186	33.27
Q8A979	Uncharacterized protein BT_0938	45.3782	11	6	119	14.1	9.55	7.184	4.219
Q8AAL4	Uncharacterized protein BT_0450	12.3894	12	7	565	60.7	4.89	7.143	7.484
Q8A6Z4	Uncharacterized protein BT_1731	33.7017	11	6	181	21.1	5.31	7.142	0.81
Q8A364	Putative regulatory protein BT_3091	22.9091	20	15	550	63.9	6.74	7.103	1.492
Q8A1Y1	Alpha-1,2-mannosidase BT_3527	35.3866	61	20	763	86.7	6.51	7.077	4.134
Q8A626	Cytidylate kinase cmk	73.3624	47	16	229	25.7	5.44	7.068	0.408
Q8A4B6	Cation efflux system protein BT_2687	72.4852	68	24	338	37.3	6.05	7.005	2.879
Q8A0V9	Uncharacterized protein BT_3912	40.6897	25	12	290	33.4	9.03	6.989	1.398
Q8A7I5	Cytidine deaminase BT_1539	47.3282	20	7	131	14.3	4.84	6.988	2.296
Q8AAK9	Sialidase (Neuraminidase) BT_0455	32.3529	34	16	544	60.8	7.2	6.985	4.799
Q8AAM4	SusD homolog BT_0440	25.6778	21	13	627	72.5	5.52	6.979	6.439
Q89ZQ6	Putative zinc protease BT_4320	43.129	159	46	946	107.2	5.85	6.977	1.054
Q8A3V4	Putative two-component system sensor histidine kinase BT_2850	41.5861	43	23	517	58.9	8.54	6.958	0.564
Q8AAP4	Peptide deformylase def	42.9348	41	9	184	21	6.43	6.946	0.377
Q89ZJ8	Putative oxalate:formate antiporter BT_4379	11.2554	12	6	462	51.1	7.12	6.9	0.492
Q8A1K0	Alpha-glucosidase BT_3661	24.575	32	17	647	73.2	6.55	6.899	6.954
Q8A066	Pectate lyase BT_4155	35.4911	25	16	448	50.2	8.06	6.818	0.148
Q89YL2	Uncharacterized protein BT_4719	37.5	44	11	240	27.7	4.94	6.818	13.207
Q8A2P6	Uncharacterized protein BT_3259	38.9313	27	5	131	15.4	9.13	6.736	10.082
Q8A1A5	Uncharacterized protein BT_3761	44.2708	15	8	192	21.4	7.75	6.731	0.287
Q8A0L1	Uncharacterized protein BT_4010	40.0433	29	19	462	52.6	8.32	6.73	1.163
Q89ZX4	SusC homolog BT_4247	39.9284	95	39	1117	125.4	6.93	6.728	13.172
Q8A1A4	Arginine repressor argR	43.949	16	7	157	17.5	8.88	6.665	0.581
Q8A2D1	Putative carbamoyl-phosphate-synthetase BT_3374	61.9289	40	19	394	44.2	5.15	6.622	0.613
Q8A374	Putative pectin degradation protein BT_3081	33.6283	14	4	113	12.8	5.47	6.595	4.533
Q8AAB0	Amidophosphoribosyltransferase BT_0555	37.0016	55	27	627	71.2	6.64	6.594	4.549
Q8A2K0	Fructokinase BT_3305	33.7662	31	10	308	34.8	5.27	6.583	0.952
Q8A3H6	Transcriptional regulator BT_2978	73.3766	36	12	154	17.3	7.36	6.581	1.257
Q89Z74	Uncharacterized protein BT_4503	57.1429	35	7	154	17.7	6.68	6.542	0.495
Q8A8Y5	Alpha-1,2-mannosidase family protein BT_1032	30.291	39	21	756	86.6	5.5	6.535	0.951
Q8A8E9	Uncharacterized protein BT_1218	34.0517	16	8	232	27.1	5.53	6.508	4.458
Q8A9X1	ABC transporter, ATP-binding protein BT_0694	52.2321	20	8	224	24.7	6.89	6.504	0.748
Q8A6K3	Putative alpha-1,2-mannosidase BT_1878	34.5157	61	27	733	82.5	5.44	6.488	2.836
Q8A8W1	TonB-like protein BT_1056	26.0223	13	7	269	29.5	5.21	6.485	3.217
Q89ZS9	SusD homolog BT_4297	31.918	41	22	683	77.7	5.52	6.471	13.841
Q89ZS3	Glycogen debranching enzyme-related protein (4-alpha-glucanotransferase) BT_4303	34.7287	42	22	645	74.9	6.4	6.445	10.091
Q89YX0	Putative bacterioferritin co-migratory protein BT_4611	82.1192	34	16	151	17.1	8.34	6.443	0.108
Q8A3B1	Putative xylanase BT_3043	20.6439	18	9	528	59.8	6.98	6.437	14.355
Q8A9M7	Succinate--CoA ligase [ADP-forming] subunit beta sucC	46.0106	24	15	376	41.2	6.55	6.421	7.077
Q8A8G4	Putative UDP-N-acetylglucosamine 2-epimerase BT_1203	18.1818	11	5	209	23.6	8.1	6.417	0.365
Q8AAM5	SusC homolog BT_0439	22.9066	36	22	1039	116.1	6.86	6.375	4.443
Q8A5U6	Uncharacterized protein BT_2142	23.9057	12	6	297	32.5	7.47	6.369	2.116
Q8A5Z7	DNA topoisomerase III BT_2089	39.1667	50	30	720	81.1	8.15	6.356	0.581
Q8A373	2,6-beta-D-fructofuranosidase BT_3082	49.2701	76	25	548	62.8	6.96	6.355	6.806
Q8A377	5-nitroimidazole antibiotic resistance protein BT_3078	42.7673	26	11	159	18.2	6.68	6.329	0.646
Q8A1L7	UDP-N-acetylmuramoyl-tripeptide--D-alanyl-D-alanine ligase murF	49.0741	42	21	432	47.7	5.41	6.2	0.683
Q8A1S8	Putative dehydrogenase BT_3581	31.0962	26	13	447	50	7.99	6.158	2.934
Q8A9W8	Putative phosphatase/phosphohexomutase BT_0697	25.5814	24	8	215	24.3	4.89	6.108	0.466
Q8A638	Dihydrofolate reductase BT_2048	26.2195	11	6	164	18.3	6.19	6.106	0.221
Q8A937	Putative pectate lyase BT_0980	26.0714	21	14	560	61.4	7.69	6.058	4.289
Q8A4S8	Glycine cleavage system H protein gcvH	36.5079	42	5	126	13.9	4.07	6.043	4.062
Q8A2G3	Uncharacterized protein BT_3342	53.2819	42	19	259	29.8	8.44	6.035	1.1
Q8AAZ6	Putative hemin receptor BT_0316	17.7903	17	10	534	59.6	5.91	6.005	20.78
Q8A0M9	Putative anti-sigma factor BT_3992	26.2136	10	9	309	35.6	9.23	6.003	1.107
Q8A865	Uncharacterized protein BT_1309	42.1053	12	6	133	15.4	9.33	6.002	0.328
Q8A2Q1	Dipeptidyl peptidase IV BT_3254	50.6831	95	40	732	82.5	7.03	5.985	1.014
Q8A5U2	4-alpha-glucanotransferase BT_2146	17.4692	21	16	893	105.1	6.46	5.948	8.855
Q8A1N8	Amidase enhancer BT_3621	29.6296	18	12	459	52	5.72	5.937	1.927
Q8A2G2	Putative phenylacetic acid degradation protein BT_3343	26.8657	13	4	134	14.5	6.55	5.934	0.623
Q8A6A6	Meso-diaminopimelate D-dehydrogenase BT_1979	55.1839	48	15	299	32.5	6.54	5.92	1.182
Q8A310	Uncharacterized protein BT_3145	73.9437	28	8	142	15.8	5.47	5.895	0.67
Q8A1U1	Periplasmic beta-glucosidase BT_3567	37.2244	81	29	771	84.9	5.47	5.873	3.623
Q8A054	Uncharacterized protein BT_4167	27.069	31	14	580	66.4	5.26	5.863	8.252
Q8A2D0	Aspartate aminotransferase BT_3375	37.8238	23	14	386	43.3	5.31	5.861	0.266
Q8A2B8	Putative polysaccharide deacetylase BT_3387	37.0229	15	10	262	31.1	8.15	5.855	0.54
Q8A056	SusD homolog BT_4165	19.0751	19	10	519	59.1	4.81	5.794	11.234
Q8ABZ7	Uncharacterized protein BT_p548201	54.8571	18	9	175	20	5.66	5.777	0.176
Q8A5H7	Uncharacterized protein BT_2262	33.913	28	8	230	25.4	4.44	5.777	25.022
Q8A7H4	Putative petidase BT_1550	31.0909	30	16	550	61.8	8.4	5.771	1.157
Q8A6M6	TPR-repeat-containing protein BT_1851	51.1029	44	14	272	31	5.35	5.751	1.211
Q8A339	Ribosome-binding ATPase YchF ychF	78.7466	96	31	367	40.6	5.02	5.734	0.394
Q8A0Z7	Uncharacterized protein BT_3874	38.6503	26	8	163	18.8	6.34	5.724	22.705
Q8AAL3	SusD homolog BT_0451	34.9005	29	20	553	63	5.33	5.644	15.377
Q8A488	50S ribosomal protein L5 rplE	51.3514	88	17	185	20.8	9.67	5.634	0.298
Q8A2N0	Uncharacterized protein BT_3275	13.6047	23	14	860	98.2	7.53	5.621	1.592
Q8A2A5	Putative transmembrane protein BT_3400	38.9313	12	5	131	14.8	5.21	5.594	1.228
Q89ZT1	Putative chitobiase BT_4295	36.9707	48	25	614	68.3	5	5.594	23.753
Q8A3J3	Putative lipase BT_2961	25.2632	11	8	285	32.5	6.16	5.566	2.208
Q8A7Z2	Putative protease BT_1382	30.4569	11	6	197	21.8	5.02	5.562	0.704
Q8A185	Uncharacterized protein BT_3781	36.1746	44	14	481	54.7	6.23	5.55	3.141
Q8A9E8	SusC homolog BT_0867	14.9533	29	12	1070	119.2	8.09	5.518	9.113
Q8A8B0	Helicase-like protein BT_1257	59.3548	16	9	155	17.4	8.24	5.498	0.645
Q8A9I0	Queuine tRNA-ribosyltransferase tgt	41.2234	17	11	376	42.2	6.76	5.49	0.491
Q8A509	Uncharacterized protein BT_2438	36.5385	28	8	208	23.2	8.73	5.487	23.739
Q8A537	NAD-utilizing dehydrogenase BT_2407	41.7122	26	19	549	60.7	8.44	5.459	1.286
Q8A684	1-deoxy-D-xylulose 5-phosphate reductoisomerase dxr	39.7436	28	15	390	42.7	5.48	5.457	0.496
Q8A4R9	Putative Na+-dependent phosphate transporter BT_2528	20.531	15	10	565	63.4	5.45	5.404	0.393
Q8A572	Uncharacterized protein BT_2370	25.641	10	4	156	18.8	5.35	5.397	1.05
Q8A6M5	Cysteine synthase BT_1852	63.0915	29	14	317	33.2	5.53	5.397	1.324
Q8A6L5	Uncharacterized protein BT_1862	28.75	28	9	80	8.3	4.93	5.361	0.934
Q8AAZ4	SusD homolog BT_0318	30.198	19	9	404	44.7	4.81	5.35	16.323
Q8A1V6	Peptide chain release factor RF-2 BT_3552	58.6207	64	20	319	36.3	5	5.35	0.338
Q8A7H5	Putative secreted peptidase BT_1549	47.3394	71	27	545	61.5	5.88	5.35	1.068
Q8A251	Ribosomal RNA small subunit methyltransferase H rsmH	44.7368	18	14	304	34.6	6.38	5.328	0.363
Q8A9P4	1,4-alpha-glucan branching enzyme BT_0771	42.0896	42	25	670	77.1	6.44	5.325	0.675
Q8A510	Uncharacterized protein BT_2437	53.3333	65	9	210	23.9	4.61	5.321	10.412
Q8A685	Zinc metalloprotease BT_2001	33.2594	24	13	451	51.2	6.96	5.287	0.49
Q8A2D9	Glycoside transferase family 2 BT_3366	22.0238	15	8	336	38.9	8.34	5.28	1.436
Q8AAK6	Beta-mannosidase BT_0458	24.7685	26	19	864	99.4	6.3	5.259	6.262
Q8A9B2	BatE, TRP domain containing protein BT_0903	33.213	13	8	277	30.9	6.01	5.258	0.751
Q8A1D0	Uncharacterized protein BT_3736	44.7917	26	8	96	10.9	9.04	5.24	4.127
Q8A4T7	Malate dehydrogenase BT_2510	65.1652	270	25	333	36.4	5.82	5.233	7.75
Q8A6B4	Catalase BT_1971	46.1066	66	23	488	56	6.27	5.222	2.148
Q8AAB3	Glutamate synthase, small subunit BT_0552	26.9058	16	10	446	48.7	7.28	5.221	15.41
Q8A5Q2	3-phosphoshikimate 1-carboxyvinyltransferase aroA	47.8049	28	18	410	45.3	5.4	5.215	0.208
Q8A0M3	GTP pyrophosphokinase BT_3998	49.7992	67	38	747	85.7	6.74	5.2	1.271
Q8A5V9	Putative beta-phosphoglucomutase BT_2127	53.5714	21	9	224	24.9	5.44	5.187	0.288
Q8A8Y4	1,4-beta-mannosyl-N-acetylglucosamine phosphorylase BT_1033	31.0559	22	10	322	36.7	5.81	5.184	1.194
Q8A2R6	SusC homolog BT_3239	48.1586	127	38	1059	118.4	7.61	5.164	15.91
Q8A8X1	SusC homolog BT_1046	15.6383	20	13	940	104.3	8.69	5.151	9.252
Q89ZL9	SusD homolog BT_4358	28.6624	23	17	628	71.6	5.34	5.15	11.316
Q8AA78	Prolyl oligopeptidase family protein BT_0587	49.6423	88	34	699	79.2	5.16	5.145	0.793
Q8A3J6	Uncharacterized protein BT_2958	22.5602	27	17	789	89.4	7.43	5.086	0.703
