# Supplementary material for: The Proteome of Extracellular Vesicles Produced by the Human Gut Bacteria Bacteroides thetaiotaomicron In Vivo Is Influenced by Environmental and Host-Derived Factors
Source: Appl Environ Microbiol. 2022 Aug 2;88(16):e00533-22. doi: 10.1128/aem.00533-22 (PMC9397113; doi:10.1128/aem.00533-22)
Supplement: Supplemental file 3 — Table S2. Download aem.00533-22-s0003.xlsx, XLSX file, 0.4 MB [file aem.00533-22-s0003.xlsx]

## Sheet: 2047 identified proteins
Table S2
2047 identified proteins
Accession	Description	Coverage	# Peptides	# PSMs	# Unique Peptides	# AAs	MW [kDa]	calc. pI	Abundances (Normalized): F1: 126, Sample, Bt Cells in vivo Mouse 1	Abundances (Normalized): F1: 127C, Sample, Bt Cells in vivo Mouse 2	Abundances (Normalized): F1: 128N, Sample, Bt Cells in vivo Mouse 3	Abundances (Normalized): F1: 128C, Sample, Bt Cells in vitro	Abundances (Normalized): F1: 129N, Sample, Bt Cells in vitro	Abundances (Normalized): F1: 129C, Sample, Bt Cells in vitro	Abundances (Normalized): F2: 126, Sample, Bt BEVs in vivo Mouse 1	Abundances (Normalized): F2: 127C, Sample, Bt BEVs in vivo Mouse 2	Abundances (Normalized): F2: 128N, Sample, Bt BEVs in vivo Mouse 3	Abundances (Normalized): F2: 128C, Sample, Bt BEVs in vitro	Abundances (Normalized): F2: 129N, Sample, Bt BEVs in vitro	Abundances (Normalized): F2: 129C, Sample, Bt BEVs in vitro	Abundance Ratio: (Cells in vivo Bt) / (Cells in vitro Bt)	Abundance Ratio: (BEVs in vivo Bt) / (BEVs in vitro Bt)	Score Sequest HT
Q8A414	Phosphoenolpyruvate carboxykinase (ATP) pckA	78.1308	51	900	51	535	59.1	5.64	72115.6	87118.8	86511.4	103054	153075	126287	20585.7	15274.9	17720.6	9237.3	9260	11278.6	0.643	1.799	2564.73
Q89ZV8	Glyceraldehyde-3-phosphate dehydrogenase BT_4263	85.7143	31	799	31	336	35.9	6.25	71747.8	71462.8	88344.4	118578	119090	118967	40205.7	28300.7	40950.3	34735.4	28051	34171.7	0.649	1.129	2469.73
Q8A463	Elongation factor Tu tuf	80.203	34	721	34	394	43.6	5.31	20835.2	27185.3	20899.1	91178.4	156350	137567	7172.8	6103.8	6164.1	7665.1	7236.9	9513	0.179	0.796	1951.77
Q8A474	Elongation factor G fusA	74.4681	56	556	56	705	77.5	5.24	27940.6	32470.8	27854.7	77599.3	108001	106632	10052.8	13105.4	9150.7	20469.3	9989.4	16113.8	0.302	0.694	1609.86
Q8A0Z3	Elongation factor Ts tsf	95.1515	43	475	43	330	35.9	5.29	27938	33849.7	27718.5	78659.1	110457	98661.8	5933.2	5502.4	5615.2	4862.9	4783.6	6927.3	0.311	1.029	1409.53
Q8A6P8	60 kDa chaperonin groL	81.6514	60	469	59	545	58.2	5.27	42162.9	35121.9	39321.9	80130.4	49185.9	48067.2	14584.8	13144.1	12278.1	39839.4	48370.5	46152.7	0.657	0.298	1366.82
Q8A9B5	Putative tetratricopeptide repeat family protein BT_0900	84.9246	43	446	43	398	45.4	5.81	50313.2	57238	57664.7	47039.1	88106.2	82616.7	39039	57526.6	46089.3	10362.4	10129.5	13049.2	0.759	4.253	1222.53
Q8A130	FKBP-type peptidyl-prolyl cis-transisomerase (Trigger factor) BT_3841	88.2483	56	388	56	451	51.6	4.82	21301.3	24216.9	22258.9	61352.8	78998.8	76555.4	12177.1	13029.4	10993	7369	5998.1	8601.1	0.312	1.648	1064.43
Q89ZN2	30S ribosomal protein S1 BT_4345	62.9382	59	383	59	599	67	5.3	30734.2	33420.5	32872.9	80707.4	65333.2	69942	13003.6	14769.2	11961.3	4198.2	4078.5	5852.8	0.449	2.812	1154.56
Q8A470	DNA-directed RNA polymerase subunit beta' rpoC	71.5487	112	372	112	1427	158.3	7.09	33874.2	26648.9	27978.6	75093.8	42515.5	46916.1	13885.6	9607.4	9925.7	48750.6	42271.2	42335.8	0.538	0.251	1130.15
Q8A6X8	Pyruvate-flavodoxin oxidoreductase BT_1747	65.654	68	353	68	1185	130.2	5.92	38942.5	36483.1	43603.9	46423	37762.8	40651.4	11214.1	10700	9700.8	16749.3	11942.2	15665.7	0.953	0.713	1172.93
Q8A734	Fructose-bisphosphate aldolase BT_1691	83.2335	32	341	32	334	36.4	5.45	18306.2	21563.4	19323.6	37616	65254.3	51159.2	5005.1	4536.1	4498.3	6688.6	6430.6	7607.7	0.384	0.677	926.78
Q8A4N6	Polyribonucleotide nucleotidyltransferase pnp	75	68	334	68	708	78.3	5.38	28060.2	24255.7	26858.6	81660.3	49794.9	51752.3	6431.7	7328.9	7280.8	34559.7	27828.2	27076.1	0.432	0.235	959.78
Q89YW6	Chaperone protein DnaK dnaK	66.3009	49	309	49	638	68.3	5.06	35078.5	41569.2	38588	32838.7	30374.5	26458	8282.1	7363.5	7427.7	3882.1	4701.4	4833.8	1.285	1.72	982.2
Q8AB05	Pyrophosphate--fructose 6-phosphate 1-phosphotransferase pfp	71.1679	43	304	43	548	59.6	5.69	27488.3	22494.4	28704.4	57311.3	66006.1	65068.7	4819.2	5391.1	4437.1	8086.1	6652.3	9149.8	0.418	0.613	861.77
Q8A6Z2	Phosphoribosylformylglycinamidine synthase purL	71.637	90	297	90	1234	136.4	5.24	22543.8	16847.8	19632.4	49683.8	33778.8	36068.6	8327.5	8860.6	8922.5	9636.9	6880.9	8284.5	0.494	1.053	862.67
Q8A5I3	Fumarate hydratase class I BT_2256	83.6397	46	296	46	544	59.9	6.15	37560.6	39330.2	41093.9	24888.2	30343.1	31623.7	6819.9	5874.4	6196.3	4271.3	4199.6	5346.6	1.358	1.367	993.72
Q8A469	DNA-directed RNA polymerase subunit beta rpoB	59.5276	82	295	82	1270	142.4	5.44	22556.4	19516.7	19134.4	59462.3	33799.6	37551.9	6383.7	5924.4	5517.2	19284.2	16790.1	17014.4	0.468	0.336	908.11
Q8A3A0	Succinate dehydrogenase flavoprotein subunit BT_3054	69.8027	51	290	51	659	73.2	6.57	16311.6	11255.5	9398.8	45581.3	53540.6	52328.3	8926.8	8380	8561.7	7659.8	4666.7	7004.6	0.244	1.338	814.26
Q8A7H6	Phosphoglucomutase phosphomannomutase BT_1548	78.3133	46	290	46	581	64.7	5.31	47766.6	44793.4	53127.6	26362.4	34538.7	33969.9	4934.1	4111.2	4176.3	4094.7	2866.5	4112.1	1.536	1.194	758.17
Q8A0W0	Malate dehydrogenase mdh	57.508	21	284	21	313	32.7	5.14	25003.5	22870.7	27779.3	47228.1	46841.9	44941.8	10791.3	9228.1	9977.3	10526.8	6801.6	10030.1	0.544	1.096	764.1
Q8A9K9	Isoleucine--tRNA ligase ileS	63.3391	75	284	74	1162	132.4	5.53	17500.3	20793.7	17935.7	45338.3	48373.9	48455.2	8862.2	8632.5	7635.7	11711.1	9703.4	9661.5	0.396	0.809	880.84
Q8A6W4	SusD homolog BT_1762	61.7544	35	281	35	570	64.9	4.94	28234.6	17109.6	21386.9	6844	4348	4796	65436.4	85345.1	64764	369799	361485	342749	4.174	0.201	986.64
Q89ZK9	Uncharacterized protein BT_4368	71.8245	38	280	38	433	47.8	6.06	39295.2	42144.7	44276.2	29661.1	60087.7	59526.4	51946.4	69773.2	58829.8	4066.4	4911.2	6437.1	0.842	11.713	820.07
Q8A1C4	Uncharacterized protein BT_3742	78.6139	40	274	39	505	54.1	4.89	12657.6	13622.6	14601.2	23662.3	13677.4	15234.4	53609.2	57113	52015	174947	256796	220664	0.778	0.249	880.98
Q89YJ3	Formate acetyltransferase BT_4738	63.4771	47	271	47	742	83.7	6.05	7540.1	8791.9	7561.2	50441.2	43392.3	44646.2	7035.6	7149.9	6241	14087.1	8487.2	10647.7	0.173	0.615	806.07
Q8A4T7	Malate dehydrogenase BT_2510	65.1652	25	270	25	333	36.4	5.82	72527.4	46816.7	73781.9	6976.6	9223.2	8719.1	24905.4	21665.3	21720.9	3715	4017.9	5316.7	7.75	5.233	762.19
Q8A375	Cysteine synthase BT_3080	86.3492	21	267	21	315	33.1	5.44	9817.2	27611.3	8567.6	32899.3	42141.5	40985.6	8541.3	5921.3	6984.8	4874.5	4574.9	5673.2	0.396	1.418	818.93
Q8A0U2	Triosephosphate isomerase tpiA	84.9206	22	260	22	252	26.8	5.05	14487.6	14278.4	16861.6	20762.8	37514.5	32169.8	4620.4	3085.7	3679	3572.1	3297.9	4076.2	0.504	1.04	868.78
Q8A9B8	Chaperone protein HtpG htpG	70.0441	64	256	62	681	78.4	5.06	26506	27633.8	26984.8	38520.1	29582.6	29743.9	11614.9	12587.5	10263.2	13469.8	7769.4	11362.2	0.829	1.057	829.48
Q8A6C9	Putative cell wall biogenesis protein BT_1955	49.2816	30	253	30	696	76	4.61	39148.8	30058.6	40223.1	7463.5	4025.5	4458.3	156594	152593	155350	100623	113605	113618	6.862	1.417	853.46
Q8A753	Phosphoglycerate kinase pgk	87.3508	40	253	40	419	45	5.34	13435.2	20120.5	13842.5	44906.2	70137.1	56137.1	6305.3	6697.1	5974.7	8328.1	5037.8	6388.2	0.277	0.961	720.47
Q89ZL5	Protein translocase subunit SecA secA	59.5841	72	244	70	1106	126.2	5.77	20562.2	20854.7	20680.1	46556.6	30546.2	31340.2	7861.9	7425.3	6322.5	6940.2	6394.1	6676	0.573	1.08	736.68
Q89ZK6	Peptidyl-prolyl cis-trans isomerase BT_4371	63.2022	53	243	53	712	78.7	5.74	14675.6	12700.5	14160.8	50833.7	33810.5	33820.8	10440.2	8780.5	8527.8	7161.7	7093.1	7209.3	0.351	1.293	820.66
P94598	Glutamate dehydrogenase gdhA	70.4955	35	241	34	444	49	6.74	31059.8	32902.1	38842.6	32866.6	23400.1	24968.5	34928.8	31693.2	50490.6	13450.9	11050.8	11874.2	1.266	3.22	736.04
Q8A3W0	TPR domain protein BT_2844	78.3002	44	233	44	553	60.3	8.38	84081.7	46393.2	47932.8	7238.7	5498.6	5829.7	122323	84348.5	126195	35231	39373.1	38810.1	9.609	2.935	716.9
Q8A4M9	Glutamate decarboxylase BT_2570	60.9148	27	233	27	481	54.8	6.58	49502.2	120902	84318.7	6420.7	6185.2	5671.6	5946.1	6032	7382	3703.7	4070.9	4160.6	13.936	1.622	632.54
Q8A6W3	SusC homolog BT_1763	52.2574	51	231	49	1041	115.3	6.39	33717	19150.1	26152.7	2059.5	1946.1	2054.5	105940	122079	112546	57928	63129	61962.5	13.039	1.861	733.44
Q8ABD6	Uncharacterized protein BT_0174	82.4034	26	230	26	233	25.2	6.15	31617.2	28320	34898.9	39693.8	35237.1	33714	7086.8	6915.7	7311.6	10678.2	8851	10342.5	0.873	0.714	657.1
Q8A0M6	Alanine--tRNA ligase alaS	65.1376	61	227	61	872	97.5	5.73	19360	20973.4	19632.1	43308.6	36808.5	39526.8	7527.7	7182.8	6976.3	6025.8	4518.2	6423.1	0.501	1.278	686.55
Q8A5S1	Elongation factor G BT_2167	64.624	48	220	48	718	80.2	5.62	62358.2	60607.8	73397.2	4530.9	4016.8	3568.5	9706.1	7939.9	8571	1883	2648.6	3123.6	16.207	3.425	657.14
Q8A0I0	Uncharacterized protein BT_4041	76.1218	59	220	58	624	72.5	5.59	31424.6	32071.9	32742.2	26831.1	14228.9	15285	8493.5	8045.1	7172.9	16614.4	12181	14853.2	1.708	0.543	689.33
Q8A004	Phosphoribosylaminoimidazole-succinocarboxamide synthase purC	96.1783	35	215	35	314	35.7	5.25	19266.8	20393	21125	28324.9	47636.6	46250.8	2200	2199.1	1959.6	2224.8	3212.7	3610.2	0.497	0.703	628.15
Q8A4W8	Iron-regulated protein A BT_2479	73.9247	25	215	25	372	40.9	4.53	2429	2517.7	2164.2	29736.9	10700.7	12638.6	15520.9	16252.5	13512	160977	184078	180771	0.134	0.086	751.26
Q8A3W9	Protein translocase subunit SecD secD	45.5446	56	213	56	1010	110.9	6.55	20169.2	21543.5	18110.8	47953.1	25681.4	27182.4	3298.9	3511.5	3378.5	6537.6	6360	6238.2	0.593	0.532	600.2
Q8A3H7	Peptidyl-prolyl cis-trans isomerase BT_2977	74.9141	28	212	27	291	31.7	8.21	15628.7	11129.9	10885.9	51773.2	22274.4	22421	3884.4	3359.5	3986.1	6866	7567.6	6629.8	0.39	0.533	576.42
Q8A5S3	Two-component system response regulator BT_2165	84.1202	25	211	25	233	26.8	6.06	29054.7	35605.4	34310.9	25978.9	35053	35067.3	4760.8	4839	3984.9	2625.2	2830.9	4315.6	1.03	1.39	534.33
Q8A6W6	Glycoside hydrolase family 32 BT_1760	66.7304	35	210	34	523	59.2	5.21	28864.2	21013.8	24313.9	6466.1	6549.4	6998.5	75285.2	90737.8	82533.1	76918.8	82955.5	82438.8	3.707	1.026	693.49
Q89Z05	Enolase eno	65.493	27	209	27	426	46.1	5.4	12038.5	11457.7	12046.6	45313.6	30938.1	30406	4065.4	3964.1	3686.8	24544	22369.6	21819.5	0.333	0.17	585.78
Q8A5W2	Glucose-6-phosphate isomerase pgi	73.2584	36	208	36	445	48.9	5.58	28122.8	27429.2	30937.1	24132.1	31409.7	31413.5	5490	4839.4	5122.9	5387.4	3941.7	4919.2	0.995	1.084	606.85
Q8A105	Carbamoyl-phosphate synthase (glutamine-hydrolyzing) BT_3866	52.8425	60	207	53	1073	119.2	5.44	13024.2	12903.9	12996.5	53451.5	35415.9	42091.7	3270.6	3085.6	3017	11950.5	8007.8	10711.9	0.297	0.306	605.1
Q89ZM4	Valine--tRNA ligase valS	57.2241	52	202	52	879	99.9	5.41	14287.1	15954.5	14637.8	34125.3	41580.3	43715.8	5515.2	5210.5	5355.9	9294.7	5766.7	6558.8	0.376	0.744	606.73
Q8A9P9	Uncharacterized protein BT_0766	76.4045	33	199	33	267	29.8	9.03	19875.8	26382.7	20875.9	21071.2	44828.1	38798.1	9709.9	11875.4	9814.7	3226.9	3625.3	5439.4	0.641	2.555	612.07
Q8A688	Anaerobic ribonucleoside-triphosphate reductase BT_1998	56.8381	52	199	52	797	90.3	8.02	29282	39894.8	26149.9	12780.8	13839.1	14757.7	3130.3	3577.7	3699.6	2811.5	3012.4	3906.3	2.304	1.07	567.41
Q8A1E3	Putative outer membrane protein OmpH BT_3723	93.6306	23	198	23	157	17.8	5.66	21617.6	24165.4	24512	14580.3	27127.3	25870.1	32143.4	30715.9	36925.3	8128	9181.3	9110.5	1.04	3.777	617.86
Q8A2A1	Translation initiation factor IF-2 infB	60.9615	63	194	63	1040	114.8	6.83	18042.1	22268.7	18205.9	37486	22213.4	21635.3	7652.3	6017.6	5841.1	3752	3827.7	4084.6	0.719	1.673	638.32
Q8A5H9	Outer membrane protein Omp121 BT_2260	71.22	59	193	59	959	106.1	7.61	30430.4	22495.9	23836.9	2338.9	2734.8	2516.7	102963	99188.6	108649	38185.8	55840	56648.3	10.113	2.063	656.29
Q8A881	Alpha-glucan phosphorylase BT_1293	60.3044	51	191	48	854	98.5	6.33	20297.6	16144.2	20087.6	33348.5	18343.8	20922.7	4573.3	4736.8	4881.4	11658.4	8510.5	9854.6	0.778	0.473	562.87
Q8A5H1	SusC homolog BT_2268	55.653	48	190	46	1026	113.3	5.99	28105.5	20526.5	23346	1267.8	1686.7	1621.4	95740.7	101879	100750	21118.5	29534	26135	15.73	3.886	674.46
Q89YY3	Chaperone protein ClpB clpB	65.8933	68	186	68	862	97.1	5.45	26610.9	39468.9	28827.3	20714.1	18411.9	17430.6	9275.5	6902.6	6882.9	4671.1	4040	4944.5	1.678	1.689	576
Q8A862	Serine protease BT_1312	63.9922	37	185	37	511	54.1	7.5	36080.5	34568.7	38907.1	11398.5	8809.6	8897.7	101218	98159.7	139640	10144.1	11059.4	10639.5	3.764	10.647	554.27
Q8AAW5	Transketolase BT_0347	50.2242	30	184	30	669	72.2	5.72	23384.6	24263.9	25854.5	27767.4	28674.7	28689.2	6076.9	5756.2	5962.2	12479.5	8005.2	9083.8	0.863	0.602	586.44
Q8A6I8	Putative cell surface antigen BT_1896	64.4068	31	182	31	413	45.7	5.12	1265.9	1503.7	1011	23363.1	11361.8	12192.4	13702.1	13180	11239.7	136112	194008	165226	0.081	0.077	589.37
Q8A622	Uncharacterized protein BT_2064	53.8793	22	181	22	464	50.8	5	2304	2469	2241	14306.3	7273.6	8143.7	17329.3	17584.9	13764.3	155939	185358	179890	0.236	0.093	588.77
Q8AB73	Peptidase, trypsin-like serine and cysteine BT_0237	63.741	52	179	51	695	78.6	6.24	19596.8	20576.9	21811	27640.3	27931.6	29066.9	27248.4	27550.1	35013.4	6478.9	7085.4	8496	0.732	4.071	490.33
Q8A0Z4	30S ribosomal protein S2 rpsB	86.3309	39	175	38	278	30.6	8.82	5089.6	6046.1	4532.9	48559.2	40163.9	40275.9	1638.5	1568.8	1349.6	3197.5	2201.1	3582.5	0.121	0.507	528.16
Q8A6T7	Aminopeptidase C (Bleomycin hydrolase) BT_1789	57.1066	25	174	25	394	44	6.27	20959.3	18460.5	21446.2	21711.9	16667.5	16554.4	57281	50568	75749.7	18170.3	17858.7	18218.9	1.108	3.384	494.69
Q8ABD7	Uncharacterized protein BT_0173	62.5	21	174	21	336	35.7	7.03	12327.8	7793.7	12730.8	26481	22603.3	23106.4	2344.8	2531.4	2498.6	6413.3	4225.5	5195.4	0.455	0.466	698.08
Q8A0N8	SusC homolog BT_3983	50.6608	54	172	53	1135	126.1	8.95	32340.7	18756.2	24818	1886.3	1842.1	1538.5	65816.6	70711.9	72328.7	20591.3	16717.9	17021	14.413	3.844	557.71
Q8A5U3	Vitamin B12-dependent ribonucleotide reductase BT_2145	60.3015	51	172	51	796	89.8	6.29	22047.8	29528.4	22581.4	20206.2	17629.4	17692.5	16609.1	14018.5	13761.2	5399.5	4234.1	4769.4	1.335	3.082	556.81
Q8A6W9	Fructokinase BT_1757	63.7288	17	170	17	295	32.7	5	33772.5	32794.2	36081.9	10593.5	13486	13519.2	2643.7	1818.9	2264.3	2525.6	2183.3	2769.2	2.73	0.9	476.35
Q8A1U6	Uncharacterized protein BT_3562	57.1865	34	168	34	654	70.1	4.78	25041.7	15973	19496.7	9924.4	4598.4	5412.1	51173.7	61081.1	54289	112977	116864	119229	3.035	0.477	608.28
Q8AAP2	Threonine--tRNA ligase thrS	62.5387	43	167	42	646	74.5	6.04	16260.3	18929.6	17663.5	30875.1	26575.7	26570.2	2385.9	2507.9	2346.2	7257.8	5584.3	6642.5	0.629	0.372	486.46
Q8AAA8	Carbamoyl-phosphate synthase (glutamine-hydrolyzing) BT_0557	51.2558	54	164	48	1075	119.7	5.76	31432.4	27710.9	35910.5	9238.5	7627.5	8114.2	5467.5	4808.6	4900.2	1906.3	1920.4	2300	3.805	2.477	495.32
Q89ZQ6	Putative zinc protease BT_4320	43.129	46	159	46	946	107.2	5.85	19489.2	17724.1	21219.7	12825.9	20584.5	22005	41222.9	36559.7	51898.3	5578.7	5930	7078.2	1.054	6.977	470.82
Q8A849	Glutamine--tRNA ligase BT_1325	66.494	46	157	46	579	66.8	5.99	15084.5	15954.6	15764.4	17162.4	22368.1	23885.8	4402.6	4267.8	4365	8200	6758.3	7499.2	0.738	0.58	468.37
Q8A3X7	DNA topoisomerase 1 topA	65.3453	52	156	51	782	88.8	7.37	19473.5	20619.2	21220.3	26919.6	20628.4	21559.1	3274.5	2759.5	2772.2	6965	6569.9	6634	0.887	0.437	471.75
Q8A131	Putative RNA-binding protein rbpA BT_3840	87.6543	7	155	7	81	8.9	5.15	4203.6	4887.6	4330.8	12985.5	27962.5	27594.3	3364.9	3306.4	3187.1	759.9	1126.8	1364.1	0.196	3.033	407.34
G8JZS4	Glucan 1,4-alpha-glucosidase SusB susB	57.9946	40	154	36	738	84.3	6.51	15434.4	15167	17363.1	19463.3	9590.2	10193.9	35026.4	20402.8	43549.1	9838.4	8113.4	8819.2	1.222	3.697	471.65
Q8A8L4	Phosphoserine aminotransferase serC	68.7324	24	151	24	355	39.4	6.13	24954.4	24982	29499.4	18648	24833.3	24633.9	2259.7	1952.8	1889.3	3108.7	2249.7	2062.6	1.166	0.822	436.51
Q8AA21	Pyruvate, phosphate dikinase BT_0644	57.3951	48	150	48	906	99.6	5.52	30901	28717.7	35189.8	8007.3	5880.9	6108.1	4271	4339.8	4140.9	1859	1636.4	2372.4	4.741	2.173	421.62
Q8A845	Probable thiol peroxidase tpx	86.2275	16	149	16	167	18.1	5.39	20649.6	21738.7	24409.8	13004.4	23671	21525.6	2957.2	2845.9	2444.1	505.3	1049.1	1513.3	1.148	2.688	428.07
Q8AAU1	Mannose-6-phosphate isomerase BT_0373	72.7554	27	149	27	323	36.4	4.94	21462.2	23553.4	24522	9839.4	15889.3	14330.5	3208.4	3299.2	3555.6	5054.7	4578.2	4533	1.736	0.71	464.77
Q8A127	ATP-dependent DNA helicase recQ BT_3844	50.2755	44	147	44	726	82	5.15	26005.2	27973.3	27675.1	15380.6	18138.8	18803.5	4990.1	3881.6	4152.6	3665.3	3561.6	3512	1.561	1.213	439.78
Q8AA75	CTP synthase pyrG	57.1695	34	147	34	537	59.8	6.35	8171.2	9184.1	8274.7	27799.8	21928.8	22898.4	5043.3	4119.1	3770.5	10543.8	8285.5	10102.4	0.353	0.447	445.63
Q8A8K7	Na(+)-translocating NADH-quinone reductase subunit A nqrA	59.9109	26	146	26	449	49.3	5.97	9646.1	8974.1	7094.1	36346.7	13691.9	14228.5	8198.1	7501.8	6797.9	3035.5	2483.6	3878.7	0.4	2.394	393.28
Q89ZR4	Seryl-tRNA synthetase BT_4312	71.934	36	145	36	424	47.7	5.81	15262.1	15989.1	15937.7	18527.1	21406	21267.9	3185.7	2855.3	2648.3	2963.9	1590.6	2940	0.771	1.159	395.55
Q8A6B2	Glutamate dehydrogenase BT_1973	61.573	29	145	28	445	48.6	6.01	32914.9	24907.5	34838.3	8839	4348.9	4274.4	19085.8	13957.9	21818.7	24912.6	21408.8	21560.3	5.306	0.808	440.8
Q8A3M1	Methionine--tRNA ligase metG	65.243	43	145	43	679	77.6	5.9	18023.6	17490.1	18910.9	23471.9	19921.2	20930.5	2614.7	2577.3	2444.9	6569.3	4550.8	5990.4	0.846	0.446	431.68
Q8A0Z8	Asparagine--tRNA ligase asnS	53.9615	31	145	30	467	53.3	5.87	22041.6	27819.7	23312.4	21329	22636.7	23978.8	5916.8	4784.8	4101.8	17688.2	17152.1	15283.9	1.077	0.295	398.66
Q8AAU4	Galactokinase BT_0370	78.3854	29	144	29	384	42.9	5.39	12342.7	18906.2	13172.9	13028.4	13668.8	13739.3	4476.7	4620.1	3849.1	2781.8	3330.2	3964.7	1.099	1.285	407.58
Q8A287	2,3-bisphosphoglycerate-independent phosphoglycerate mutase gpmI	58.7302	29	143	29	504	55.6	5.17	10927.1	10347.7	12835.8	20450.7	35572.7	35064.3	2883.8	2560.3	3020.4	3803.3	3963.7	4042.9	0.374	0.717	455.36
Q8A887	Uncharacterized protein BT_1287	66.5094	14	142	14	212	23.6	4.64	18584.1	22699.8	18223.3	1007.7	1013	926.3	116147	132983	112664	5754	6267.3	4865	20.193	21.425	500.3
Q8A5J0	Ribosome-recycling factor frr	88.7097	23	142	23	186	20.7	6.61	7967.4	10502	7176.4	12769.7	25368	24580.7	3036.6	2867.3	2560.9	693.4	898.1	1115.9	0.409	3.127	360.41
Q89ZR6	NADPH-dependent glutamate synthase small chain BT_4310	62.2543	52	142	52	763	82.8	5.53	8100.4	8625	8721.3	17527.6	21727.9	21265.7	2242.9	2473.2	2229.4	1985.7	1214	1887.4	0.42	1.365	455.42
Q8A3W3	Pyruvate kinase BT_2841	69.0722	38	139	38	485	53.9	6.38	8513.2	10090.2	9104.5	26437.5	20442.2	21738.9	12572.3	12155.9	11724.9	12307.2	9917.7	11458.4	0.404	1.082	431.88
Q8A2W7	Uncharacterized protein BT_3188	49.3639	27	138	27	393	46	6.71	27385.6	33129.5	30984.3	1194.7	1558	1456.3	68346.8	121795	85934.2	5530	3917.4	3386.1	21.739	21.512	334.43
Q8A5H5	Outer membrane protein Omp121 BT_2264	48.5772	36	138	36	984	108.8	5.62	25181.6	18150.9	17765.3	1203.1	1297	1226	92101.1	90197	93895.7	20485.6	27500.7	28536.2	16.398	3.609	452.09
Q8A2E6	Acyl carrier protein acpP	56.4103	5	138	5	78	8.5	4.18	12217.9	12110.9	15485.5	11817	23294.6	24076.7	1128.4	1117.3	1187.2	517.4	940.6	1300.1	0.673	1.245	467.76
Q8A6N4	Adenylosuccinate synthetase purA	66.9031	31	138	31	423	46.8	5.21	17372.5	17676.4	18931.7	16353.7	19014.9	18744	2412	2376.4	2387.4	4934.2	5282.2	5650.3	0.998	0.452	422.52
Q8A8L5	D-3-phosphoglycerate dehydrogenase BT_1152	66.9935	27	137	27	306	33.1	6.4	14327.1	14678.6	16049.6	17129	23129.7	21927.6	3286.2	2648.1	2992.9	1846.8	1880.2	2675.6	0.725	1.394	438.6
Q8AAC2	Glutamine synthetase BT_0543	53.0864	41	136	38	729	81.9	6.55	43521.6	61046.2	46475.1	2050	2139.1	1712.1	9211	9357.4	9090	2147.4	2310.4	2890.3	25.595	3.764	381.93
Q8AAP6	Outer membrane porin F BT_0418	51.8817	24	136	23	372	40.8	9.35	47041.9	18313.4	20827.1	3082.8	3478.8	3684.8	64224	36082.6	58081.9	13281.7	17770.8	18501.5	8.411	3.196	390.58
Q8A988	Proline--tRNA ligase proS	69.4165	37	136	37	497	56.8	5.73	8250.1	9441.4	8057.1	22485.9	21825.1	22500.1	5897.1	4476.8	5212.5	2662.5	1753.8	2653.4	0.385	2.205	445
Q8A277	DNA gyrase subunit B gyrB	53.5988	42	136	42	653	73.2	5.44	5100.1	6736.5	4961	21249.2	26437.1	26182.7	4660.9	4278.1	4008.4	5205.6	3759	5282.4	0.227	0.909	385.4
Q8A159	Nucleotidyltransferase family protein BT_3808	62.3762	19	136	19	303	33.8	4.73	30855.5	31645.3	35733.9	13759.9	23623.7	23404.1	3005.6	2306.9	2330	5367	5905.7	6484	1.616	0.43	337.82
Q8AA39	Phenylalanine--tRNA ligase beta subunit pheT	48.5366	41	136	41	820	90.9	5.34	10593.4	9755.5	9410.8	34032	21125.6	22571	1965.6	2323.1	1835.1	7155.7	5837.7	5753.4	0.383	0.327	403.5
Q8A1C3	Uncharacterized protein BT_3743	40.0794	19	135	19	504	54.6	4.51	15064.9	15133.4	15980.1	6464.3	2980.5	3725.4	44931.5	42349.3	41923.2	50913.4	71333.5	67637.6	3.506	0.68	390.68
Q8A7Z9	Aspartokinase BT_1375	59.4533	31	133	31	439	49.2	5.68	14481.6	13395.9	15481.1	18294.3	19706.1	20735.7	10715	8133.8	9028.3	3461.6	3395.4	3829.2	0.738	2.609	424.16
Q8A7C9	Transcription termination factor Rho rho	51.385	40	133	40	722	80.4	8.29	17729.6	16755.5	18001.4	17599.6	16094.2	16132	3623.3	3915.4	3372.8	1465.7	1368.4	1765.4	1.053	2.372	373.66
Q8A9D2	Uncharacterized protein BT_0883	81.1594	36	133	36	276	32	6.43	8787.4	9549.4	8349.7	17306.3	16283.6	15771.5	4329.2	3777.4	3832.2	2075.7	2461.3	2908.1	0.541	1.604	372.11
Q8A407	Adenosylhomocysteinase ahcY	48.3193	30	133	30	476	52.7	5.54	12143.7	14211.6	13275.3	18946.8	18534.7	18368.4	2515.8	2529.6	2488.8	3401.8	2389	3291.8	0.71	0.83	369.29
Q8A5W4	Lysine--tRNA ligase lysS	61.4583	40	133	40	576	65.9	5.19	10861.4	10676.6	11629.9	21269.3	16834.7	17095.3	2820.7	2279.7	2947.8	4782.7	3363.7	4314.4	0.601	0.646	382.97
Q8A4A1	30S ribosomal protein S4 rpsD	78.607	20	133	20	201	22.6	9.94	4259.9	4613.8	3613.7	29361.7	19555	19878.4	642.3	594.6	455.4	2456.3	1572.9	2553.1	0.182	0.257	399.2
Q8A6W7	Levanase (2,6-beta-D-fructofuranosidase) BT_1759	44.5902	27	131	27	610	69.5	6.3	20220.1	18986.1	22558.8	10164.4	8843.3	9468.8	17763.4	13511.4	22100.1	1829.4	1380	1665.7	2.169	10.949	442.92
Q8AAB2	Glutamate synthase, large subunit BT_0553	40.625	60	131	59	1536	169.8	6.51	28599.3	42534.1	33375.3	1651.5	1884.4	1559.6	3244.5	2761	3221.8	713.9	1031.5	958.5	20.51	3.413	371.73
Q8A9B6	DNA gyrase subunit A gyrA	50.9324	49	131	49	858	96.9	5.49	12547.7	10122.9	11800.4	25637.6	14541.8	16640.6	5371.4	4218.6	4509.9	12428.4	10135.4	11318.1	0.607	0.416	394.9
Q8A9S7	Serine hydroxymethyltransferase glyA	52.3474	27	130	27	426	46.7	6.4	15680.2	17754.1	16620.6	17461.9	22788.5	21594.8	3579.2	3094.2	2786.5	2447	2403.9	2715.9	0.809	1.25	373.39
Q89YW7	Uncharacterized protein BT_4614	81.6794	18	130	18	262	28.1	8.63	9598	9476.2	8986	16146.3	6194.3	6294.5	37299.1	32424.7	35324.9	30918.6	42963.3	38443.6	0.98	0.935	326.47
Q8A5Z5	Methylmalonyl-CoA mutase small subunit BT_2091	54.3444	37	129	37	633	70.1	5.78	13467	15210.4	14378.8	19138.1	15735.9	15612.4	3333.4	2759.1	2685.3	5196.6	4056.9	4690.1	0.853	0.63	368.81
Q8A477	50S ribosomal protein L4 rplD	71.1538	21	128	21	208	23	9.94	4384.2	6659.7	4107.2	28762	23549.9	22999.3	2079.7	1935.3	2115.8	1253.5	1448.4	1873.8	0.201	1.34	355.01
Q8A2R6	SusC homolog BT_3239	48.1586	48	127	38	1059	118.4	7.61	21168.1	18600.2	17374.9	1059.7	1302.9	1228.9	75110	92505.5	77059.4	12278.7	18033.6	17065.7	15.91	5.164	407.44
Q8A815	Tetratricopeptide repeat family protein BT_1359	62.8521	40	126	40	568	63.2	7.5	12964.6	12532.2	14059.9	12726.6	21288.1	20760.9	10026.9	10250	11496	5119.7	3483.5	3727	0.722	2.577	407.13
Q8A541	Aspartokinase/homoserine dehydrogenase BT_2403	48.0888	39	126	39	811	88.5	5.76	3329.5	5697.8	3059.6	29104.8	19583.9	21519.8	6611.5	10713.1	7715.6	11182.2	6738.7	8628.7	0.172	0.943	346.79
Q8A3X5	Arginine--tRNA ligase argS	70.5193	42	125	42	597	66.9	5.22	6946.3	9676.7	6694.5	21633.6	28208.4	30092.8	2140	1885	2213	1829.7	1563.9	1902.6	0.292	1.178	418.48
Q8A466	50S ribosomal protein L1 rplA	77.5862	23	125	23	232	24.8	9.35	11042.8	9212	9601.5	29905.5	18428.7	19486.4	3065.6	2816.8	2829.5	4303.9	3394.7	4099.1	0.44	0.738	343.26
Q8A4V4	ROK family transcriptional repressor, with glucokinase domain BT_2493	62.2699	19	125	19	326	34.2	5.2	17921.6	17178.5	18261.1	14655.5	19089	18694.7	1033.4	1066.9	876.7	1554.8	1334.3	2235.9	1.018	0.581	389.36
Q8AAA0	Putative heat shock protein BT_0565	87.395	17	125	16	119	13.7	5.25	30204.4	54435.3	32905.1	6009	4587	4163.8	4170	3392.7	3253.1	25792.8	24224.1	24596.3	7.964	0.145	387.4
Q8A1M9	Putative lipoprotein BT_3630	46.2107	20	125	20	541	59	4.82	1651	1687	1718.3	8082.6	7302.2	8809.4	10394.7	14477.8	9970.3	110684	128127	127073	0.209	0.095	453
Q8A6P7	10 kDa chaperonin groS	84.4444	10	124	10	90	9.7	5.17	26632.7	29457.2	32391.2	15211.6	21222.9	19214	11690.9	7735.5	10220	1060.1	2045.7	3145.5	1.59	4.742	314.49
Q8A476	50S ribosomal protein L3 rplC	76.0976	21	123	21	205	21.9	9.64	6947.5	9985.5	6158.6	31426.3	19306.3	19745.5	1268.3	1242.1	1405.8	1381.3	1218.4	1710.3	0.328	0.909	363
Q8A0S1	Phosphoglucomutase/phosphomannomutase BT_3950	58.8745	24	122	24	462	50.3	5.4	12609.2	14993	13061.3	13728.9	20657.5	15485.7	6693.5	7430.8	5620.5	1085.7	1337.6	1605.7	0.815	4.901	426.39
Q8A9M6	Malonyl CoA-acyl carrier protein transacylase BT_0789	62.7119	18	122	18	295	31.1	5.25	11524.8	11140.6	12763.1	15831.2	26788.1	27751.6	1552.6	1831.5	1771.7	572.7	619.1	1046.6	0.503	2.303	388.2
Q8A156	Putative endothelin-converting enzyme BT_3811	48.0088	27	121	27	452	51.6	5.25	21291.7	24784.6	22835.5	13776.6	10548.3	11121.7	19940.3	12474.3	19969.8	4412.5	4395.4	4517.2	1.944	3.931	371.98
Q8A9J2	Uronate isomerase uxaC	51.0684	25	121	25	468	54.3	5.95	17923.2	15858.3	19978.5	4231.9	3505	3358.5	11072	8355.8	9847.4	2943.5	2663.2	3094	4.845	3.365	378.01
Q8A155	Bifunctional purine biosynthesis protein PurH purH	42.8008	23	120	23	507	55.8	5.19	12318.3	13034.3	12398	14868.7	17548.7	18089.8	4305.9	4856.1	5302	3401.1	3006.2	3424.8	0.747	1.471	391.86
Q8A882	Thiol:disulfide interchange protein BT_1292	59.8361	22	120	22	366	40.3	5.12	15071.5	15773.8	15558.2	12457.7	9360.9	9023.6	3961.2	3635.3	3865.4	6402.2	5323.9	5986.1	1.505	0.647	358.41
Q8A7E5	Uncharacterized protein BT_1579	60.7427	22	119	22	377	41.6	8.19	15002.1	15423.7	16961.6	13583.3	20027.3	19794	29770.4	42816.5	33510.2	4206	3307.3	4383.1	0.887	8.918	406.62
Q8A529	Aminotransferase BT_2415	75.063	25	119	25	397	43.3	6.57	4588.5	6234.8	5086	15205.5	23647.9	22855.3	2520.1	2534.1	2143.2	3184.8	2180.8	2988.6	0.258	0.862	407.67
Q8A033	Enoyl-[acyl-carrier-protein] reductase [NADH] BT_4188	70.1754	19	119	19	285	31.2	5.71	7648.8	8849	7262.5	19582.8	22604	23650.5	2011.9	1906.5	1828.1	4541.6	3945.2	4719.3	0.361	0.435	346.99
Q8A329	Leucine--tRNA ligase leuS	42.161	41	118	41	944	108.5	5.21	11659	12930.5	12211.8	18877.1	19031.8	19420.2	1343.2	1251.2	1139.2	2441.6	1602.6	1944.5	0.642	0.623	339.25
Q8A6N0	Transcriptional regulator, AraC/XylS family BT_1847	85.7143	20	117	19	154	18	9.54	10613.5	15808.3	11892.4	20473.7	25698.7	25107.4	1800.5	1662.6	1695.6	1889.8	2867.9	2673.6	0.538	0.694	282.49
Q8A1P8	Glycine--tRNA ligase glyQS	60.039	34	116	34	513	59.2	6.81	9924.1	13566.7	10054.8	20400.3	19196.1	20076.8	5308.1	3679.9	3527.4	4061.6	3366	3514.6	0.562	1.144	311.57
Q8A2S5	Tyrosine--tRNA ligase tyrS	66.7442	26	116	26	430	48.4	5.88	7235.2	7457.1	7560.9	17244.5	18642.6	19257	1739.4	1823.8	1673.8	1591.5	1830.1	2217.3	0.404	0.929	305.14
Q8A3A8	SusC homolog BT_3046	45.7808	42	115	35	1031	115.7	8.7	24490.7	13733.8	19005.9	1636.1	1905.8	1831.5	69262.7	66805.4	74613.1	3122.5	2889.8	2457.9	10.651	24.873	370.73
Q8A465	50S ribosomal protein L11 rplK	94.5578	20	115	20	147	15.8	9.51	9506.7	6880.9	8674.9	28532.6	19848.7	19508.8	2596.8	2172.8	2103.7	3001.2	2006.4	3873.4	0.369	0.774	303.87
Q8A473	30S ribosomal protein S7 rpsG	87.3418	24	115	24	158	18.1	9.96	8963.8	7841	7771.2	32166.8	17785.3	18428.1	2672.4	2297.2	2576.4	3177.1	3174.3	4137	0.359	0.719	343.22
Q8A4A2	DNA-directed RNA polymerase subunit alpha rpoA	63.0303	18	115	18	330	37.4	4.98	8108.1	6635.8	7038.7	20619.7	12087	13157.8	4320.8	5064.9	4713.3	6547.7	7334.4	7062.3	0.475	0.673	314.34
Q8AAZ5	SusC homolog BT_0317	51.8832	43	114	43	1062	115.7	7.53	28799.5	13576.1	17503.8	627.5	756.3	596	46363.6	35084.2	45615.1	2601.7	2332.4	2247.5	30.245	17.693	389.03
Q8A0H4	Alpha-2-macroglobulin-like protein BT_4047	37.0235	61	114	61	1915	215.3	6.38	11238	11543.7	12417.4	11821.7	8179.6	8476.2	17429.7	12570.9	18355.7	5541.3	4834.5	5422.6	1.236	3.061	388.15
Q8A126	Inosine-5'-monophosphate dehydrogenase guaB	62.3984	33	114	33	492	52.5	7.5	5848.9	4890.8	4814.4	21358.8	16490.2	16767.8	7865.1	5418.5	6594.9	8613.3	6415.6	7146.9	0.285	0.896	331.13
Q8A107	Tryptophanyl-tRNA synthetase BT_3864	60.929	25	113	25	366	41.6	5.47	5387.5	7448.6	5435	14627.8	22310.2	21321.5	5286.2	5370.4	4002.1	2514.9	1619.8	2775.9	0.314	2.121	352.74
Q8A455	Glutamate--tRNA ligase gltX	55.5556	28	113	28	504	57.7	5.43	5723.3	9295.1	6357.7	18126.6	27156.3	26622.6	3944.2	3820.5	3331	1926.9	1719.9	2074.2	0.297	1.939	334.11
Q8AB94	Putative rubrerythrin BT_0216	73.1183	19	113	19	186	20.9	5.67	28277.7	32101.7	31969.6	4108.8	4442.9	3869.2	3100.6	2917.6	3860.7	1417.5	2010.7	2132.3	7.435	1.777	298.1
Q8A9E3	Aspartate--tRNA ligase aspS	46.167	29	113	29	587	66.5	5.36	13387.9	13759.9	14484.2	20443	18283.4	19569.4	3770.6	3681.8	3284.9	3135.6	2817.4	3051.4	0.714	1.192	325.13
Q8A479	50S ribosomal protein L2 rplB	51.0949	20	113	20	274	29.8	10.64	2281.7	2933.1	2055	21184.5	10432.6	11421.9	1894.1	1759.5	1764.8	3715.7	2835	3290.4	0.169	0.551	296.92
Q8A8L2	Na(+)-translocating NADH-quinone reductase subunit F nqrF	68.0095	27	112	27	422	46.7	5.6	9704.6	6435.6	6609	30884.5	10507.4	10916.5	1417.7	1310	1217.6	486.2	537	798.6	0.435	2.166	334.91
Q89ZC9	Putative dehydrogenase BT_4448	58.4521	23	112	22	491	54.3	7.21	23734.3	19387.4	27677	7173.3	5809.9	5664.6	13948.7	11226.5	18795.4	8952.5	6415	7401.3	3.797	1.931	365.5
Q8AAW1	L-arabinose isomerase araA	59.9214	30	111	30	509	57.1	5.87	21643.4	15168.6	22610.3	5234.6	3096.5	3324	21397.8	15236.6	21968.1	5161.4	5749	5320.8	5.098	3.61	349.18
Q89ZV6	GMP synthase [glutamine-hydrolyzing] 1 guaA1	60.9467	31	111	31	507	56.6	6.32	11842.8	14811.7	12910.4	17250.3	22502.6	22375.1	2500.2	2164.6	2136.4	1771.1	1107.6	1811.1	0.637	1.45	338.19
Q8A9J0	Altronate oxidoreductase uxaB	59.499	28	111	28	479	53.9	5.36	21233.7	22438.4	23786.5	8448.4	11772.2	11641	2353.5	1872.9	2078.7	1392	1548.9	2088.4	2.117	1.254	358.17
Q8A399	Succinate dehydrogenase iron-sulfur protein BT_3055	67.7291	24	110	24	251	27.4	7.49	7773.3	5353.3	4743.4	20410.7	23886.2	23513.5	4019.6	3312.7	3071.4	1443.4	1260.1	1857.1	0.264	2.281	327.95
Q8A1V7	Putative zinc protease BT_3551	43.3981	45	110	45	1030	117.1	5.44	24936.4	22519.4	26181.9	9834.8	5960.6	6174.3	5292.4	4426.2	5809.2	2486.8	2437.6	2610.9	3.352	2.061	313.04
Q8A2S3	Gluconate 5-dehydrogenase BT_3232	62.1723	14	110	14	267	28.6	6.54	8614.1	8257.2	9943.4	13079.2	15454	15641.6	937.8	732.8	820.5	1950.8	1345.4	1827.3	0.607	0.486	212.45
Q8A7B0	Aminoacyl-histidine dipeptidase BT_1615	58.9147	26	108	26	516	56.8	5.59	14960.5	14121	16880.9	10186.9	11733.6	11135.4	3054.5	2848.4	2523.1	1800	1644.1	1727	1.39	1.629	260.37
Q8A1D9	Uncharacterized protein BT_3727	50.5071	25	108	25	493	55	5.16	10633.1	8409.6	9566.1	3618.5	2071.7	2395.6	46564.7	43698.8	47500.5	52026.2	65244.7	66447.1	3.538	0.75	326.3
Q8A123	Peptidylprolyl isomerase BT_3848	54.1304	32	107	31	460	53	6.4	12944.1	13406.3	13471.1	10684.4	13931.1	14013.5	13817.2	19397.1	17322.3	1670.8	1915.8	2416.9	1.031	8.418	287.46
Q8A482	30S ribosomal protein S3 rpsC	71.6049	25	107	23	243	27.1	9.96	7290	7090.7	6483.6	21753.6	14405.6	16583.6	1563.3	1593.9	1363.4	2303.4	2189.8	2461.9	0.396	0.65	274.91
Q8A5Z6	Methylmalonyl-CoA mutase large subunit BT_2090	47.6923	32	107	32	715	78.7	5.76	8934.4	10649	9392	22157.5	18420.6	19309.9	3289	3252.5	3463.4	6480.6	5113.6	5199.3	0.484	0.596	347.6
Q8A2R5	SusC homolog BT_3240	49.6219	46	106	36	1058	118.6	6.9	9959.9	8455	8014.3	800	851.6	758.4	44005.8	48440.7	44644.6	8565.9	12968.1	11522.4	10.967	4.147	336.19
Q8A495	50S ribosomal protein L15 rplO	85.8108	15	106	15	148	15.5	10.39	2057.3	3087.5	1923.6	25778.4	19406.7	18773.6	1294.3	1151.1	1160.7	1164.8	1120.6	1750.9	0.111	0.893	285.21
Q8A2Q2	Phosphoribosylamine--glycine ligase purD	66.0377	29	106	28	424	46	4.97	10486.3	9633.4	12099.2	12804.9	22728.1	23004.3	1052.2	883.9	907.6	1034.1	1140.9	1333.9	0.55	0.81	320.7
Q8AA42	Putative UDP-glucose 4-epimerase BT_0623	62.5	22	106	22	344	37.9	5.96	11057.1	11205.4	12249.4	8166	11075.9	11210.5	1139.4	1859.8	1177.7	3791.2	4181.7	4183.9	1.133	0.344	349.42
Q89ZV9	Peptidyl-dipeptidase BT_4262	49.6372	35	105	35	689	79.6	5.48	13793.8	14917.6	15812.1	7379.4	10824.1	11135.7	11806.7	10894.5	11933.3	2418	2524.4	2285.8	1.518	4.792	353.11
Q8A2E7	3-oxoacyl-[acyl-carrier-protein] synthase 2 BT_3358	57.8571	19	105	19	420	44.8	5.25	7143.2	6166.2	7996	14557.9	21516	21017.4	1205.9	1412.1	964	1215.3	721.6	1251.4	0.373	1.123	315.46
Q8A491	50S ribosomal protein L6 rplF	70.8995	16	104	16	189	20.8	9.48	10561.6	11295.2	10747.6	23841	24538.8	25637.1	1662.2	1633.5	1350.8	1699.3	1321	1880.4	0.44	0.948	268.49
Q8A1F7	Elongation factor P efp	52.6596	14	104	14	188	21.2	5.31	4431.1	8042.3	4519.2	14094.1	28554.7	27057.6	1714	1228.3	1474.6	2899.5	2913.9	2932.4	0.244	0.505	305.71
Q8A2W2	Putative coenzyme A transferase BT_3193	66.1323	29	103	29	499	54	6.67	9581.4	8839.1	10217.9	12065.5	15585.7	15348.6	4696.2	3715.5	3798.8	1892.1	1516.4	2076.4	0.666	2.226	340.05
Q8A9W4	Putative ATPase/kinase BT_0701	51.6832	27	103	27	505	56.5	6.07	16129.3	15832.6	18049.2	6085.6	7653.5	7643.5	3010.8	2670.6	2682.3	1966.6	2171.5	2345.1	2.339	1.29	286.07
Q8A308	Uncharacterized protein BT_3147	65.4639	23	103	23	388	42.8	5.19	1860.1	2077	1916.8	4324.9	7786.1	8154.7	8176.4	12157	7156.3	73785.1	75135.2	84082.9	0.289	0.118	384.03
Q8AAE7	Bifunctional purine biosynthesis protein, putative 5-aminoimidazole-4-carboxamide ribonucleotide(AICAR) transformylase/IMP cyclohydrolase BT_0518	59.335	23	102	23	391	43.7	6.18	9423.7	8882.9	10333.2	9990.4	12469.3	12561.9	3897.2	4290.4	3651.4	751.5	986.9	1280.7	0.818	3.921	331.92
Q8A417	GTP-binding elongation factor family protein TypA/BipA BT_2787	53.0885	36	102	36	599	67.4	5.48	6143.6	6247.1	6162.1	16465	22667.2	22864.2	2534.9	2406	2490.6	3777.1	2311.7	2385.2	0.299	0.877	320.71
Q89ZS0	Uncharacterized protein BT_4306	54.6125	35	102	35	542	60	5.67	12521.7	9860.4	10485.5	3624.8	2038.3	2120.6	46565.4	39427.3	50260.8	49536.7	60700	62296.7	4.223	0.79	326.68
Q8A0R3	SusC homolog BT_3958	42.7619	44	101	40	1050	117.9	6.13	8380.7	6517	5918.7	1182.1	1087.6	975.8	33820	53792.2	33608.4	49326.4	50115.1	49756.8	6.414	0.812	345.87
Q8A2T6	S-adenosylmethionine synthase metK	69.7674	28	101	28	430	47.5	5.47	13997	21830.4	13768.1	9571.1	10317	10908.3	2701.9	1825.7	1952.7	3155.6	2769.7	3741.3	1.61	0.67	300.29
Q8A803	2-amino-3-ketobutyrate coenzyme A ligase kbl	70.3797	27	100	27	395	43.8	6.54	13698.1	14584.1	15658.5	7961.7	10914.7	10691.6	5891.7	5388.6	5341	1453.9	1160.6	1621.4	1.486	3.924	265.38
Q89ZS8	SusC homolog BT_4298	46.6472	44	99	41	1029	115.8	8.57	28900.6	15517	20495.3	862.2	1144.6	1350.5	35830.3	30697.6	37999.8	2958.5	4392.4	3656.4	19.335	9.496	314.2
Q8A8I1	ABC transporter ATP-binding protein BT_1186	55.8719	35	99	35	562	63.7	5.21	6410.8	8822	6199.3	10770.2	13465.2	14315.7	3493.1	2881.2	2457.4	3754.1	2618.6	3115.1	0.556	0.931	273.07
Q8A3X4	DNA-binding protein HU-beta BT_2830	71.1111	8	99	8	90	9.2	9.76	12647.5	15510.1	16325.5	12214	15769.1	13896.4	1158.6	939	898.4	1770.4	1521.4	1959.9	1.062	0.571	267.25
Q8A6N7	Histidine--tRNA ligase hisS	67.8414	29	99	28	454	50.4	5.3	6252.6	6472.8	7042	12832.2	12939.7	13713.8	960.5	894.6	1021.3	2919.6	2557.1	2583.2	0.501	0.357	316.2
Q8A5H6	Putative lipoprotein BT_2263	42.5703	22	98	22	498	55	4.88	21755.9	16198.3	15034.7	1070.2	1044.5	1056	43809	46182.2	42665.9	25979.6	30271.4	31820.6	16.712	1.506	302.94
Q8A1G1	TonB-dependent receptor SusC susC	42.8714	36	98	34	1003	111.1	5.99	16644.9	9450.7	10497.7	1118	802.8	772.5	37621.2	30926.4	36250.6	30373.6	20444	20783.5	13.587	1.464	346.19
Q8A1G2	Starch-binding protein SusD susD	58.2577	29	98	29	551	62.3	5.05	13327.8	7885.9	8762.6	2467.2	1019.1	1058.6	23472.7	21411.4	21878.2	53679.9	47628.8	43976.4	6.596	0.46	303.26
Q8A0R2	SusD homolog BT_3959	47.8593	30	98	30	654	74.9	5.71	7375.5	5683.7	5369.9	2022	1184.8	1286.5	14840	18767.4	13043.8	86183	83266.8	81128.3	4.101	0.186	305.56
Q8AAK5	Beta-hexosaminidase BT_0459	52.4548	35	97	35	774	86.4	5.29	28392	25000.6	31604.4	3406.6	2383.1	2300.4	2877.3	2585.2	2730.3	3288.5	3278.9	3494.8	10.506	0.814	312.42
Q8A4N4	Transcription elongation factor GreA greA	79.2208	19	97	19	154	16.9	5.47	6650.7	9941.8	6596.2	12352.9	27627.7	25435.4	1566.1	1648.2	1341.2	1940	2338	2393.3	0.354	0.683	301.5
Q8A6E9	Uncharacterized protein BT_1935	45.839	38	97	38	733	84.8	6.87	3798.8	5286.2	3639.4	14527.6	12857.5	13114.9	5170.1	5115.6	5256	9949.1	8340.6	9952.9	0.314	0.55	251.38
Q8A577	SusD homolog BT_2365	52.5151	24	97	24	497	55.5	5.16	4291.4	3604.4	3138.2	2117.5	2286.6	2787.3	20091.8	19928.3	17703.4	76211.6	109798	116614	1.534	0.191	357.23
Q8A339	Ribosome-binding ATPase YchF ychF	78.7466	31	96	31	367	40.6	5.02	5055.4	5694.1	5183.5	9656.8	15805.3	14948.4	8924.2	7741	8350.1	1644.2	1160.1	1558.5	0.394	5.734	298.03
Q8A6B5	NADP-dependent malate dehydrogenase BT_1969	46.2647	34	96	34	763	84	5.9	12185.5	15927.8	14230.2	10355.2	7396.3	7396.6	3697.8	4396.8	3926.7	6427.8	5781.4	5969.2	1.684	0.661	255.99
Q8A2A2	Transcription termination/antitermination protein NusA nusA	64.0091	33	96	32	439	49.9	4.6	5978.1	5899.2	6274.9	11558.3	13507.2	13105.4	2059	1652	1765.5	2741.9	2664.1	2987.7	0.476	0.652	233.74
Q8A2T3	Uncharacterized protein BT_3222	44.8387	17	95	17	310	34.9	6.06	13235.8	8250	13106.9	525.3	663.9	657.2	104844	79934.7	111506	4492.7	5612	4815.2	18.736	19.858	305.64
Q89ZX4	SusC homolog BT_4247	39.9284	40	95	39	1117	125.4	6.93	21095.8	9867.4	17474.7	1163.1	1258.9	1255.3	25563.5	25999.1	27487.2	3828.7	4104.9	3815.4	13.172	6.728	284.46
Q8A2Q1	Dipeptidyl peptidase IV BT_3254	50.6831	40	95	40	732	82.5	7.03	12764.4	13233.2	13839.6	13936.6	12604	12741	14169.7	12418.3	17406.4	2277.9	2492.3	2580.8	1.014	5.985	282.96
Q8A2G6	AcrA/AcrE family multidrug resistance protein BT_3339	71.3555	28	95	28	391	42.6	6.09	15209.3	14676	14526.3	11512.6	7868.6	7685.9	4358.7	4126.7	6529.5	1019.2	1222.5	1651.8	1.641	3.856	321.96
Q8A6N1	Putative dipeptidyl-peptidase III BT_1846	55.1111	37	95	37	675	76	5.25	14661.5	13311.6	16195.9	12497.2	14007.6	13638.4	6278	3770.5	7117.3	2926.4	3004.5	2907.8	1.1	1.942	300.74
Q8A092	Outer membrane assembly protein BT_4129	44.0334	41	95	41	838	91.4	5.36	8192.4	10673.2	6666.7	21747.9	14061.8	14014.5	5293.3	5895.9	5138.6	3396	2879.8	2662.8	0.512	1.827	253.84
Q8A9H8	ATP-dependent protease BT_0837	50	33	95	33	626	71.4	6.24	8460.5	7661.1	8389.4	17334.3	14518.1	15795.5	4053.6	3570.2	3487.6	2743.9	1882.7	1933.7	0.514	1.694	265.73
Q8A528	Riboflavin biosynthesis protein RibBA ribBA	83.1683	29	95	29	404	44.8	5.88	8058.3	8903	8652.6	13256.7	13276.4	12689.9	3127.3	3089.3	2574.2	2491.2	1868.6	2464.4	0.653	1.288	273.74
Q8A1M5	Aspartate-semialdehyde dehydrogenase asd	76.7164	25	95	25	335	37	5.77	1305.5	1987	1047.4	14278.1	20820	21366.9	2038.7	1727	1764.9	3656.3	2338.7	2690	0.077	0.637	264.51
Q8A2X3	Rubrerythrin BT_3182	71.3542	15	94	15	192	21.7	5.17	10437.6	9158.5	11084.2	5539.4	7415.1	6981.1	4184	2485.1	3530.1	2201	1840.6	2273.3	1.539	1.615	309.91
Q8AA38	Probable transcriptional regulatory protein BT_0627 BT_0627	70.8502	20	94	20	247	28	4.83	3559.2	4337	3644.8	7907	14635.7	13214.6	1102.6	1308.2	1128.7	1298.5	1527.3	1556	0.323	0.808	227.66
Q8A3F1	Toll-Interleukin receptor BT_3003	50.1976	40	93	40	759	88.9	6.25	6917.2	7374.8	7355.5	14789.2	14250.4	14965.4	8149.4	8131.1	8116.7	1903.6	1649.5	1668.3	0.492	4.673	278.64
Q8A614	Aconitate hydratase BT_2072	50.4685	33	93	33	747	81.8	6.29	9770.3	10289.3	11204.9	4013.9	5376.8	5020	4253.1	4026.6	3876.6	2507.7	2416	1973.9	2.17	1.762	317.82
Q8A7C3	Signal recognition particle protein ffh	59.0909	26	93	26	440	48.9	8.85	1761.3	3037.8	1511	18785.8	16513.4	16921.6	2604.1	2567	2541.6	1423.6	1659.4	1542.1	0.121	1.668	270.89
Q9RQ15	30S ribosomal protein S16 rpsP	52.7174	16	93	16	184	19.8	8.68	6685.6	7871.3	5344.3	23473.2	15426.1	14860	1736.3	1529.7	1510.4	3365	2721.1	3243.8	0.37	0.512	235.43
Q89ZG0	Ribonuclease Y rny	60.8611	37	92	37	511	57.2	6.93	13507.2	10592.4	11176.3	12187.9	8610.8	9640	2725.6	3137.6	2718.6	1769.3	1901.2	1873.2	1.159	1.548	275.39
Q8A875	V-type ATP synthase alpha chain atpA	55.5556	31	92	31	585	65.8	5.06	14418	13517	14149.7	16387.6	10943.1	11477.6	1645.6	1599.3	1471.9	1189.5	1056.6	1304.1	1.084	1.329	260.14
Q8A612	Ketol-acid reductoisomerase BT_2074	51.8106	15	92	15	359	39.4	5.49	4933.5	5754.7	5324	7433.9	11559.4	12130.2	1052.6	1280	1137.5	1073.6	865.1	1074.9	0.514	1.151	292.41
Q8A8X5	SusC homolog BT_1042	35.4603	38	92	38	1097	122.1	8.4	17236.2	10453.3	14720.4	3469.3	2646.5	2843.6	21520.2	31060.9	26446.8	27828.9	23432.5	21988.7	4.734	1.079	327.84
Q89YW9	Saccharopine dehydrogenase BT_4612	71.2846	24	92	24	397	45.1	5.33	4571.1	5091.3	4945.1	8323.3	12658.5	12053.2	606.3	594.7	567.2	2279.7	1725.7	2547.5	0.442	0.27	272.28
Q8A478	50S ribosomal protein L23 rplW	79.1667	13	91	13	96	10.7	9.73	3206.6	4991.4	3239.9	15150.4	23439.7	19366.3	1274.1	1195.3	1037.8	258.4	391.2	474.3	0.197	3.121	196.94
Q8A525	Putative GMP synthase [glutamine-hydrolyzing] 2 guaA2	62.5287	28	91	28	435	48.3	5.34	8994.5	8397.3	9592.6	10682.2	14866.2	14716.7	1858.9	1877.2	1585.7	2100.4	917.8	1915.1	0.67	1.079	261.59
Q8A6G9	Pyruvate carboxylase subunit A BT_1915	73.3598	31	91	31	503	56.8	5.59	9038.2	9904.7	8991.5	11574	11360.4	11166.4	1303.3	1095.3	1124	8886.3	6642.5	6854.3	0.819	0.157	270.82
Q8A8X2	Concanavalin A-like lectin/glucanase BT_1045	59.3434	21	91	21	396	44.5	5.06	3658	2243.1	2931.9	3947.2	2160.7	2476	6718.5	8776.2	6123.6	73527.1	86916.5	81493.1	1.029	0.089	331.04
Q8A9B1	Uncharacterized protein BT_0904	64.1447	43	90	43	608	67.4	9.03	12524.2	9875.8	11065.5	14841.5	7795.9	8780.3	7262.7	7159	7030.3	1717.6	1411	1651.8	1.065	4.487	293.01
Q8A9E5	8-amino-7-oxononanoate synthase BT_0870	62.1827	22	90	22	394	43.4	6.07	4533	5256.1	4739.3	10475.8	15234.6	15034.8	1705.4	1677.7	1738.9	852.3	931.3	996.7	0.357	1.842	236.33
Q8A1U0	SusD homolog BT_3568	52.8487	27	90	27	509	57.1	4.86	9912.8	10887.2	9840.5	1078.9	945.3	943.9	66466	77057.8	66003	41181.3	42101	39477	10.323	1.707	299.49
Q89ZB2	Uncharacterized protein BT_4465	44.6055	29	89	29	621	67.6	7.72	10404.8	10088.2	11079.1	747.9	986.3	826.4	91873	71879.8	92369.2	4478	4620.1	3872.6	12.33	19.746	271.53
Q8A165	Peptidyl-prolyl cis-trans isomerase BT_3802	63.0824	22	89	22	279	31.3	5.74	7413.5	8829.4	7987.2	9314.8	13124.1	12286.1	1949.4	1790.1	1877.7	816.7	1019.6	1163.8	0.698	1.872	284.32
Q8A5S7	50S ribosomal protein L9 rplI	90.4762	21	89	20	147	16	9.16	5971.7	9674.8	6242.9	28370.2	28490.6	26716.3	3191.5	3343.3	2952.9	1563.2	2254.3	2301.1	0.262	1.551	216.22
Q8A460	Putative aminopeptidase BT_2743	55.1433	30	89	30	593	66.7	6.27	11019.2	8347.2	11921.4	8672.2	8680.9	9092.4	3870.7	3746.7	3795.4	3685.9	3429.5	3771.8	1.183	1.048	298.39
Q8A488	50S ribosomal protein L5 rplE	51.3514	17	88	17	185	20.8	9.67	7914.6	7581.2	6744	33647.9	19301.6	21773.9	7178.6	7182.1	6196.5	1128.9	1179.7	1340.2	0.298	5.634	239.81
Q8AA78	Prolyl oligopeptidase family protein BT_0587	49.6423	34	88	34	699	79.2	5.16	9297.3	8436.3	8275.5	16415.5	8083.2	8282.8	17915.5	10035.8	18374.9	2816.1	3181	3006.7	0.793	5.145	258.57
Q8A406	Carboxy-terminal processing protease BT_2798	53.8053	34	88	34	565	63	6.87	10611.1	11788.9	10322.6	10704.6	11167.6	11467.1	9961	11346	11632.7	5225.5	3787.6	4657.5	0.982	2.41	264.38
Q8A100	Adenylosuccinate lyase BT_3871	63.1696	27	88	27	448	51	6.28	9721.4	7680.8	10452.9	12689.9	9579.4	10789	3286.4	3012.6	4080.9	2839.9	2546.2	2784.2	0.843	1.27	263.99
Q8A7N8	Quinoprotein amine dehydrogenase-like protein BT_1486	49.1935	20	88	20	496	55.5	5.47	12510.3	9457.5	10878.6	2867.4	1315.4	1681.1	55791.7	63717	66897.9	42652.7	57715.5	61596.8	5.601	1.151	287.77
Q8A4V8	50S ribosomal protein L19 rplS	73.5043	14	88	14	117	13.2	10.32	4455.7	6991.7	4067.3	19085.2	12458.2	13766.5	1415.8	1352.7	1183.2	1669.9	1433.5	1873.7	0.342	0.794	229.88
Q8A7J8	Myo-inositol-1-phosphate synthase BT_1526	38.2284	22	88	22	429	48.4	5.57	14955.7	13633.3	15259	16852.4	13187.2	13785.4	4757.8	4348.5	4767.4	6070	5519	5906.1	1.001	0.793	193.31
Q45791	Protein RecA recA	57.2727	23	88	23	330	35.5	5.85	4146.6	4700.6	3873.4	14212.7	14937.6	15710	1786.1	1679.4	1750.6	4095.4	4015.6	4178.3	0.284	0.424	270.31
Q8A9C1	DNA ligase ligA	57.958	39	88	39	666	75.1	5.49	9186.4	10296	9783.3	11867	9631.3	10046.4	862.6	940.9	902.4	3023.5	1757.2	2768.2	0.928	0.358	282.39
Q8A8I2	OmpA-related protein BT_1185	37.156	36	87	36	1090	122	6.6	15426	10087.5	10857.6	1021.3	1112.7	1030.9	24181.4	27018.6	23929.6	16541.8	21045.6	19111	11.492	1.325	294.2
Q8A7H2	SusC homolog BT_1552	38.9587	39	87	39	1114	124.8	7.69	4625.6	2802.6	3537	1222	1331.5	1375.1	31691.2	33473.6	31670	41940.3	62299.4	61447.1	2.791	0.584	298.05
Q8A195	3-oxoacyl-[acyl-carrier protein] reductase BT_3771	75	16	87	16	248	26.2	6.81	5943.1	7246.1	5944.8	15741.6	16012.5	16920.5	679.7	698.2	490.7	2519.9	1502.4	2919.7	0.393	0.269	269.51
Q8A0L6	Uncharacterized protein BT_4005	47.2868	11	86	11	258	29.1	4.7	16173.7	13611.2	14589.4	391.2	421.5	318.7	38157.5	42474.7	39733.5	20735.4	21694.1	18515.7	39.223	1.975	280.33
Q8A1G8	Acetate kinase ackA	54.6366	20	86	20	399	43.3	6.54	8589.3	7168.5	9548.6	8677.2	12886.3	14143.5	2656.5	2131.8	3283.2	1249	1565.8	1676	0.709	1.797	287.21
Q8A601	Putative succinyl-diaminopimelate desuccinylase BT_2085	54.185	26	86	26	454	50.5	5.27	10003.8	9286.3	11064.3	8342.4	12116.8	11931.4	2251.6	1988.9	1926.4	975.1	1093.4	1422.8	0.937	1.766	230.7
Q8A5H0	SusD homolog BT_2269	71.4286	30	86	30	469	52.4	5.02	14406.6	11400.1	12085.4	1044.3	1111	1158.3	33194.3	47129.8	36794.2	40780.8	42967.6	42791.6	11.436	0.926	287.3
Q8A0X9	Branched-chain amino acid aminotransferase BT_3892	61.6519	20	85	20	339	37.9	6.27	6976.5	7779.5	7627	8626.1	8971.4	8687.7	2579.9	1908	2954.4	728.3	724.4	888.2	0.852	3.179	234.28
Q8A2L2	Beta-galactosidase BT_3293	37.6495	54	85	53	1421	161.8	6.02	10904.5	11152.2	13370.4	7596.5	6197.2	6431.9	5793.1	5058.9	7610.1	2265.3	2243	2198	1.752	2.753	267.62
Q8AB74	Uncharacterized protein BT_0236	55.2786	38	85	38	682	77.3	6.93	8455.2	9451.6	9775.8	9901.6	8032.1	8505	9712	8534.9	11837.6	5310.4	4408.7	5588	1.047	1.965	259.76
Q8A5G7	Uncharacterized protein BT_2272	71.4789	22	85	21	284	31.7	7.15	22187	11994.6	12051.6	4937.3	3069.7	3191.2	12000.8	12232.7	15871.9	7564.5	8445.1	8507	4.129	1.636	234.24
Q8A467	Ribosomal protein L10 BT_2736	92.4419	15	85	15	172	18.6	7.37	6265.3	4126.5	5269.5	17297.6	9239.9	10387.4	3590.6	2914.8	3167.5	2377.7	1451.9	2170.7	0.424	1.612	242.49
Q8A178	SusC homolog BT_3788	44.6273	43	85	41	1033	117	7.96	13092.4	6890.4	9380.8	1182.4	1239.6	1292.4	22419.4	25667.5	21644.9	14097.3	14245.2	14964.7	7.905	1.61	289.51
Q8A1B1	Acetyl-coenzyme A synthetase BT_3755	62.6134	32	85	32	551	62.1	5.59	8180.5	7583.9	9248.4	9521.4	12288.9	12767.8	1576.3	1381.6	1278.5	1204.7	809.9	982.5	0.723	1.414	248.76
Q8A7N7	Quinonprotein alcohol dehydrogenase-like protein BT_1487	43.5268	20	85	20	448	49.6	5.11	15368.9	11856.6	13535	4283.3	2294.9	2587.2	44383.7	55538.5	55212.4	35935.8	46789.4	48092.1	4.447	1.186	294.68
Q8A2F4	Cysteine--tRNA ligase cysS	50.5071	26	85	26	493	56	6.09	5970.4	7173.1	6125.1	11506.3	13465.7	13579.6	1140.3	1011.3	884.1	1610.5	1093.1	1477.9	0.5	0.726	259.03
Q8A1T9	SusC homolog BT_3569	40.5485	34	83	33	1021	113	6.65	7502.1	7597.2	7566.4	484.9	445.3	458.3	65337.1	90257.1	71080.2	5252.3	5609.1	3942.6	16.324	15.312	278.69
Q8A3H8	Peptidyl-prolyl cis-trans isomerase BT_2976	86.0825	16	83	16	194	21	5.03	6898.1	7838.1	7116.1	9348.8	18216	17381.5	2149	1860.9	2109.8	914	1038.8	1543.7	0.486	1.75	250.89
Q8A9W1	Formate-dependent phosphoribosylglycinamide formyltransferase purT	58.7629	23	83	22	388	43.2	5.87	11655.2	11538.1	12546.4	8410.6	11161	11786.9	2892.7	3710.7	2754.7	4760.1	3761	4548	1.14	0.716	228.31
Q8A8R7	Alpha-glucan phosphorylase BT_1100	39.554	32	83	29	852	98.1	6.14	19662.2	13043.8	19051.7	5684.1	3581.4	3653.4	2343.7	3951	2822.7	5453.3	4206	4793.6	4.006	0.631	233.97
Q8ABG1	Peptidase BT_0149	62.6923	17	83	17	260	28.3	6.7	6547.2	8002.7	6907.1	10517.1	20493.5	20100.6	1616.1	1708.6	1450.7	2777.5	1749.9	3729.4	0.42	0.578	254.67
Q8A378	Ribonuclease R rnr	45.2646	36	83	36	718	82	7.28	8454.9	5884.8	6805.4	17635.9	9355.2	10064.8	2564.7	2361.3	2202.8	5876.9	3164.9	3932.7	0.571	0.549	243.05
Q8A9R7	Ribose-phosphate pyrophosphokinase BT_0748	59.0164	17	83	17	305	33.3	7.01	4364.6	4169.5	4538.9	14677.1	11993.4	11783.3	1890.8	1547.9	1460	5168.3	4849.6	5254.8	0.34	0.321	222.16
Q8AA09	Uncharacterized protein BT_0656	51.2069	32	82	32	580	67.2	6.48	2911.1	4696.2	3154.4	1220	1205.8	1048.2	53442.7	128212	60913.1	3719.6	1888.5	1702.1	3.098	33.182	255.61
Q8A6E8	Uncharacterized protein BT_1936	47.2727	36	82	36	715	82.8	6.42	3584.6	4680.8	3412.9	13191.2	10349.9	10567.8	4604.9	4960.2	5004.6	3453.1	3334.1	3699.4	0.342	1.389	234.41
Q8A1G9	Phosphate acetyltransferase BT_3692	68.7316	23	82	23	339	35.8	6.27	5061.1	5214.5	5697.6	8144.6	13466.2	13145.1	3013.4	2925.7	2523.9	2217.2	2212.8	2542.4	0.46	1.214	263.81
Q8A6W1	Levanase (2,6-beta-D-fructofuranosidase) BT_1765	44.3381	27	82	27	627	71.2	5.55	12762.2	14369.5	12207.7	10363.8	5437.4	5703	6708.2	8907	7249.4	7608.2	7196.7	8191.8	1.829	0.994	232.35
Q8A739	Propionyl-CoA carboxylase beta chain BT_1686	47.7756	25	82	24	517	56.4	6.07	15988.2	10612.9	12514.2	8115.3	5093.3	4748.4	13078.3	11405.9	10974.5	15385.7	12884.1	13946.5	2.178	0.84	270.08
Q8A485	30S ribosomal protein S17 1 rpsQ1	78.6517	14	82	14	89	10.5	10.1	4980.4	3973.9	3969.3	21714.4	11859.7	12710	312	322.2	279.9	979	743.6	1348.3	0.279	0.298	198.15
Q8A1U1	Periplasmic beta-glucosidase BT_3567	37.2244	29	81	29	771	84.9	5.47	12382.4	20213.3	16428.6	4211.8	4617.3	4701.5	25825.9	22218.2	29936.1	4711.6	4833.3	3733.2	3.623	5.873	236.22
Q8A0Z9	Pseudouridine synthase BT_3872	60.2823	27	81	27	496	57.2	9.51	4430.6	4888.5	4000.6	18901.1	14008.8	13700.8	1595.8	1416.1	1438.8	1866.1	1216.2	1582.7	0.286	0.954	220.41
Q8A6S0	Acyl-CoA dehydrogenase BT_1806	52.4648	31	81	30	568	63.7	5.45	21033.7	13296.6	13819.3	10313.3	7651.7	8245.7	1353.9	1616.8	1289.9	3927.4	2072.6	3135.4	1.837	0.466	209.35
Q8A8R5	ATP-dependent 6-phosphofructokinase 1 pfkA1	71.2538	24	81	23	327	35.5	6.19	12818.5	14489.4	13273.2	4670.8	3794.1	3664.4	1798.4	1859.8	1604.9	4438.1	3109	3818	3.346	0.463	241.38
Q8A631	Putative biopolymer transport protein BT_2055	33.7079	9	80	9	267	28.4	5.27	12301.1	6916	7852.9	14293.9	5127.9	5220.5	8481.3	6969.8	7791.1	356.7	980.5	1110.7	1.099	9.494	244.78
Q8A5T1	Probable secreted glycosyl hydrolase BT_2157	61.3793	15	80	15	290	32.2	5.24	14838.5	10472.3	16614.1	6749.4	3801.5	3756.7	6039.3	3290.3	8734	1599.8	1754	2025.7	2.93	3.358	236.53
Q8A9A5	Magnesium chelatase, subunit I BT_0910	63.142	22	80	22	331	37.4	5.66	4721.5	7840.4	5032.1	10292.9	11232.6	11896.3	4912.4	3524	5093.1	1489.6	912.9	1797.3	0.526	3.221	217.99
Q8A3X0	Peptidyl-dipeptidase BT_2834	47.5504	33	80	33	694	79.3	5.36	20817.4	19255.3	23169	5802.7	5684.5	5886.4	2084.8	1764.9	4349.4	830.7	836.3	986.3	3.64	3.09	262.62
Q8A8E6	Glucose-6-phosphate 1-dehydrogenase zwf	71.0843	30	80	29	498	56.5	5.64	7222.5	7329	7267.1	7221.6	6678.8	6377.4	4031.5	3502.2	3861	2769	2241.1	2492.3	1.076	1.519	239.21
Q8ABD3	Uncharacterized protein BT_0177	34.2205	13	80	13	263	29.2	4.89	7432	6989	7353.8	1875.1	1192.5	1191.5	31180.1	38006.9	34887.3	25544.5	33387.1	31201.9	5.113	1.155	197.38
Q8A493	30S ribosomal protein S5 rpsE	59.3023	14	80	14	172	17.9	10.1	4124.5	5233.9	3506.6	20437.5	13472.1	14097.3	1021.5	777.8	767.4	1209.5	1191	1589.5	0.268	0.643	235.56
Q8A490	30S ribosomal protein S8 rpsH	77.8626	15	80	15	131	14.6	9.63	4684.8	6708.1	3877.2	24065.2	14504	15652.8	1727.2	1560.2	1468.9	4905.7	3431.4	5823.6	0.282	0.336	188.81
Q89YR4	Beta-galactosidase BT_4667	34.7239	29	79	29	815	91.9	6.68	17769.3	15838.1	17736.8	4687.2	2779.2	3044.6	8734.2	8045.2	10175.9	470	406.7	432.9	4.885	20.584	219.13
Q8A7G4	Nicotinate-nucleotide pyrophosphorylase BT_1560	70.922	22	79	22	282	31.2	5.97	3384.1	5515	3553.9	11058	18206.9	17631.7	10005.4	8330	9866.6	3999.5	3914.7	4457	0.266	2.28	244.07
Q8AA63	UDP-N-acetyl-D-mannosaminuronic acid dehydrogenase BT_0602	61.6708	27	79	27	407	46.1	5.78	6852.7	6623.1	5987.5	14453.1	12667.9	12345	3276	5014.9	3546.2	4134.8	3844.2	3788.3	0.493	1.006	235.09
Q8A1N0	Uncharacterized protein BT_3629	53.3333	13	79	13	195	21	6.35	1379.5	1911.6	1271.4	17760	13555.5	12032.2	1435.3	934.3	1100.8	2352.4	2414.3	2477	0.105	0.479	220.7
Q8A1K7	Beta-galactosidase BT_3654	37.1465	29	78	29	778	88.8	7.71	21208.6	20191.1	24063.1	1000.2	1369.9	1106	23408.9	20948.3	32108.9	820.3	1051.6	982.3	18.832	26.791	190.11
Q8A8M0	Glycine dehydrogenase (decarboxylating) gcvP	36.2487	34	78	34	949	104.9	5.76	15127.3	12676.2	17015.7	5449.6	3768.7	3959.6	9755.7	7179.3	9991.3	2893.3	2289.6	2599	3.401	3.46	245.65
Q8ABF5	tRNA-specific 2-thiouridylase MnmA 1 mnmA1	64.507	27	78	27	355	39.7	6.38	4111.1	12528.5	2549.2	13553.2	19208.2	20094.1	2594.5	2661	1996.4	1764	1609.9	2120	0.363	1.32	220.45
Q8A1G0	Neopullulanase SusA susA	53.1605	30	78	30	617	71.1	5.57	5101	4343.6	5215.5	9439.3	6947.1	7600.8	3606.4	2780.6	3790.1	2635.8	2814.7	3078.3	0.611	1.193	216.78
Q8A578	SusC homolog BT_2364	37.9512	33	78	31	1025	114	7.75	2726.7	2122.6	2240.1	613.2	934.7	748.2	31097.6	34228.6	27568.6	35496.8	67194.5	68285.9	3.088	0.543	274.25
Q8A4A3	50S ribosomal protein L17 rplQ	80.3681	17	78	17	163	18.1	9.96	2614.5	3112.5	2517.9	20095.4	18917.4	18393.9	501.1	595.4	475	2489.4	2008.3	2510	0.144	0.224	222.04
Q8A6Z6	Peptide chain release factor 3 prfC	53.0075	35	77	35	532	60.9	5.95	6047	7148.3	6282	11036	17433.8	17746.2	1699.4	1903.6	1808.9	829	632.9	1086.1	0.421	2.124	237.18
Q8A261	Cell division protein FtsA ftsA	43.8923	27	77	27	483	53.8	5.2	4061.1	5359.3	4135.4	11119	9767.9	9727.6	4409.9	5146.8	4849.1	4231.1	3539.9	3633.7	0.443	1.263	240.29
Q8A1U8	TonB-dependent receptor BT_3560	41.253	31	77	30	846	95.3	7.75	13403.6	7263.5	9847.2	1339.9	1394.4	1459.8	17973.9	11930.8	16855.9	20378.3	23143.9	23707.7	7.275	0.696	248.25
Q8A499	30S ribosomal protein S13 rpsM	72.2222	17	77	17	126	14.1	10.29	7633.5	6913.1	6518.7	24272.9	14811.4	15435.9	1317.9	1151.1	1030.7	2950.5	2394.7	2983.5	0.386	0.42	209.79
Q89YR0	SusC homolog BT_4671	34.7782	29	76	27	992	110	6.83	12335.4	7322.9	9214.5	675.4	681.7	598.9	40134.4	40945.7	41532.8	5589.1	4008.4	3252.2	14.762	9.542	261.65
Q8A373	2,6-beta-D-fructofuranosidase BT_3082	49.2701	25	76	25	548	62.8	6.96	17689	16000.7	19817.2	2570.9	2675.6	2614.7	8675.5	11467.9	13275.6	2031.2	1456.3	1771.4	6.806	6.355	226.73
Q8A7N3	Uncharacterized protein BT_1491	50	13	76	13	256	28.8	4.98	10853.1	10239	11233.7	4965.3	2083.5	2659.2	42233.1	48784.3	48097.4	29416.1	35260.9	37343.7	3.33	1.364	236.93
Q8A607	Peptidyl-prolyl cis-trans isomerase BT_2079	41.3613	8	76	8	191	20.8	4.27	6077.7	7184.1	6729.3	10717.5	18062	16063.1	1357.2	916.8	1374.7	824.4	1019.9	1188.6	0.446	1.203	189.36
Q8A1L3	Putative modulator of DNA gyrase BT_3648	61.4035	30	76	30	513	55.6	6.33	8795.5	8075.9	9858.4	8397.5	10937.8	10906.8	7481.5	6930.9	9057.1	9011	6700	9047.1	0.884	0.948	245.47
Q8A0H6	Aminoacyl-histidine dipeptidase BT_4045	57.5258	23	75	23	485	52.4	4.79	14358	10940.2	16066.6	7486.7	7942.4	8138.1	4750.5	3413	3987	1145.4	1045.9	946.4	1.755	3.872	211.67
Q8A0L4	ATP-dependent zinc metalloprotease FtsH ftsH	42.3851	35	75	35	696	76.6	5.68	6062.1	7083.4	5355.8	9395.6	4965.7	4830.2	3645.4	3711.1	3620.8	2092.1	1758.1	1548	0.964	2.034	222.45
Q8A602	Chorismate synthase aroC	53.6313	19	75	19	358	39.1	6.95	12008.9	12864.3	13076.5	9405.7	7872.7	7989.3	2012	1634.9	1960.9	779.9	1087.2	954.1	1.502	1.988	234.99
Q8A7W6	Tricorn protease homolog BT_1408	38.657	41	75	40	1102	124.3	6.65	4133.7	3514	3142.5	8443.9	6401.5	6522	13019.9	13234.4	14486.7	12395.2	11007.5	12289.9	0.505	1.141	227.05
Q89ZJ5	Uncharacterized protein BT_4382	57.0621	18	74	18	354	39.5	8.63	3446.1	4764.5	3364.2	9218	10692	9486.1	14834.5	29228.5	20763.4	941.8	552.7	813.9	0.394	28.082	236.76
Q89YZ7	Peptidase T pepT	44.4717	20	74	20	407	45.2	5.2	13777	12566.9	15300	8504.9	11934.2	11919.9	4755	3183.9	4286.7	1550.9	1677.7	2236.3	1.287	2.237	236.65
Q8A728	Pyruvate carboxylase subunit B BT_1697	45.977	30	74	30	609	67.5	5.67	20707.4	13964.4	18572	8112.4	3726.6	4138.8	1403.7	1118.5	1306.8	1472.5	1100	1427.9	3.332	0.957	218.97
Q8A6F0	Cyclin-like protein BT_1934	38.6555	30	74	30	714	82.6	6.81	5184.8	5300.4	5655	11565.5	9324.6	9257.9	6274	7036.6	7969.1	9845.4	7436.7	10391.1	0.535	0.769	206.94
Q8A9V4	ATP synthase subunit beta atpD	46.3366	21	74	21	505	55.3	5.22	13858.8	12763.4	13625.4	5487.9	4534.3	4388.4	2233	2105.3	2498.6	2352	3607	3947.8	2.793	0.69	216.9
Q8AA88	LysM-repeat protein BT_0577	51.1905	27	73	27	588	67.4	7.96	7705.6	7963.2	8521.2	7762.8	8234.6	8588.3	10412.6	10596.3	10504.2	1295.1	988.2	1688.4	0.984	7.934	240.32
Q89ZY1	Uncharacterized protein BT_4240	53.9945	21	73	21	363	41.4	5.16	13026.1	13766.5	15469.8	3003.4	3678.8	3589.3	1331.2	1259.2	977.5	170.8	530.1	565.1	4.115	2.818	192.52
Q8A8R9	Methylglyoxal synthase mgsA	70.2247	14	73	13	178	20.5	7.11	13592.8	11803.3	15379.8	3988.6	3302.2	3155	1971.9	1619	1662.7	1627	1278.8	1677.2	3.904	1.146	236.76
Q8AAP9	Sulfate adenylyltransferase subunit 1 cysN	62.268	29	73	29	485	54.6	5.35	9895.5	9920.5	11307.7	9577.7	9735.7	10263.8	1618	1455.9	1496.5	1654.1	1149.5	1728.2	1.052	1.009	219.26
Q8A9K8	DnaK suppressor protein, putative BT_0807	84.127	12	73	12	126	14.2	6.18	4049.8	5611.2	4302.6	6829.2	14091.7	12989.6	890.3	621.5	643.8	477.2	775.8	916.1	0.412	0.994	225.23
Q8A486	50S ribosomal protein L14 rplN	79.3388	13	73	13	121	13	9.83	2103	2667.8	1993.5	16652.7	14283.8	14732.7	482.8	484.1	453.6	2191.6	1416	1906.8	0.148	0.258	169.1
Q8A9U7	ATP synthase subunit alpha atpA	50.6641	27	72	27	527	57.7	5.21	10380.1	12228.2	9148.4	7280	6035.7	5928.4	3435.5	2095.9	2954.9	938.5	994	1593.5	1.65	2.407	217.31
Q8A1E1	Putative outer membrane protein BT_3725	30.8475	30	72	29	885	101.3	8.44	12651.4	9209	9078.1	2374.7	1948.7	2039.6	43703.3	34822.6	47159.9	17536.7	22979.3	20975.3	4.862	2.044	224.45
Q8A2U1	S-adenosylmethionine:tRNA ribosyltransferase-isomerase queA	63.3523	22	72	22	352	40.3	6.77	6714.4	10410.3	7529	11621.9	17007.1	15349.1	1288	1383.7	1425.5	720.8	663.6	908.5	0.561	1.787	186.05
Q8A9T0	Aspartate decarboxylase AsdA BT_0735	41.8312	25	72	25	557	63.7	6.1	11422.3	15914.4	14438.5	3034.2	2958.2	2841.3	1198.6	998.2	1039.8	1233.2	1042.3	986	4.729	0.992	234.42
Q8A0F6	NADH-quinone oxidoreductase subunit C/D nuoC	65.8491	28	72	28	530	60.6	5.29	3489.6	4015.1	3195.3	8699.7	8400.6	8521.3	282.6	238.8	144.6	186.7	261.9	282.7	0.418	0.911	228.11
Q8A4S5	Xaa-Pro aminopeptidase BT_2522	50.7659	24	72	24	457	51.7	5.64	7086.3	7185.3	8206.4	5027.7	6397.1	6164.6	2341.3	1810.6	2312.1	3880.1	4075.7	4432.5	1.278	0.522	209.28
Q8A3W8	2-oxoglutarate synthase subunit korA BT_2836	40.5844	24	72	24	616	66.8	5.99	9071.2	8906.4	9726.3	9505.7	6859	7206.9	2668.2	1524	1801.9	4897.3	4087.3	4684.9	1.175	0.439	261.08
Q8A4M8	Glutaminase glsA	52.3364	15	71	15	321	34.2	5.24	14088	23300.1	21547.6	2185.9	2117.3	1982.8	7670	7849.8	8652	804.7	662.5	1000.5	9.376	9.795	204.28
Q8A6N9	Putative alanyl dipeptidyl peptidase BT_1838	41.3095	34	71	34	840	94.5	6.52	9045.3	6883.9	9321.5	4697.1	3114.1	2960.2	25469.9	20375.5	35006.1	3562.9	2927.9	3126.1	2.344	8.407	209
Q8A3A9	SusD homolog BT_3045	35.1515	24	71	23	660	75.4	5.16	14016.5	10096.4	11265.2	638.4	752.2	628.5	28234	29903.5	28818.2	3584	3851.9	2977.3	17.521	8.35	215.39
Q8A7H5	Putative secreted peptidase BT_1549	47.3394	27	71	27	545	61.5	5.88	7380.1	8281.4	7972.2	7400.3	7335.9	7390.7	7344.3	7547.4	10309	1617.3	1360.7	1732	1.068	5.35	238.46
Q8A9B7	ATP-dependent Clp protease BT_0898	43.6385	36	71	36	841	94	5.6	3779.7	5165.6	3798.6	10388.7	8764.1	8713.2	4816.2	5729.9	4143.2	4111.7	1973.6	3504.8	0.457	1.532	216.64
Q8A6G7	Propionyl-CoA carboxylase beta chain BT_1917	47.9452	28	71	27	511	56.3	5.82	6856.4	7846.6	6628.7	11156.7	7170.8	7638.1	2364.6	2364	1856.5	7112.1	6891.8	7015.5	0.822	0.313	185.82
Q8A3Q5	Uncharacterized protein BT_2899	38.7001	27	70	27	677	77.5	6.51	16831.1	15086.5	14839	1611	1608.7	1488	23619.4	14998.2	23511.5	1175.2	1297.5	1006.8	9.932	17.856	214.28
Q89ZW7	Putative TPR domain protein BT_4254	58.1498	15	70	15	227	24.8	5.08	3959.2	3455.1	3769.5	15763.9	11666.5	11927.6	2264.2	2177	1923.9	1835.8	1706.5	2110.7	0.284	1.126	213.25
Q8A475	30S ribosomal protein S10 rpsJ	76.2376	12	70	12	101	11.4	9.99	1513.8	1821.2	1165.2	22475	17887.9	19811.3	906	753.7	938.5	665.8	598.4	1067.5	0.075	1.114	200.69
Q8A5I1	GTPase HflX hflX	56.8019	28	70	28	419	47.8	5.55	3929.8	6071.6	4250.9	13223.9	12002.4	12336.4	1015.1	1080.8	993.8	1602	1628.1	1823	0.379	0.611	199.76
Q8A2W6	Uncharacterized protein BT_3189	50.9302	26	69	26	430	51.5	6.37	9043.9	7293.9	7666.6	817	690.9	724.6	64154	95338.2	76259.2	4401.5	4190.3	3534.2	10.752	19.442	181.57
Q89ZY0	Beta-galactosidase BT_4241	34.9955	40	69	40	1103	125.8	6.58	13270.2	11655	14753.5	4050	2865.1	2905.8	5934.1	6946.3	6393.3	483.3	498.7	499.2	4.04	13.011	188.27
Q8A0N1	Putative alpha-1,2-mannosidase BT_3990	32.5828	28	69	23	755	86.6	5.77	12966.6	12818.8	14311.1	2693	2329.1	2379.2	19166.1	13207.3	23208.8	1927.4	1791.3	1946.6	5.418	9.811	218.66
Q8A7T4	SusC homolog BT_1440	31.5739	27	69	26	1042	115	7.49	5278.5	4623.6	4636.1	977.9	967.4	908.9	26990	33206.1	28346.6	7839.2	8857.6	8103.6	5.094	3.57	239.75
Q8A094	Glucosamine-6-phosphate deaminase nagB	70.3704	17	69	17	270	29.9	6.54	4460.1	7602.8	4594.2	13578.4	12944.4	11947.8	4328.7	5416.2	4291.2	1830	698.5	1720.6	0.433	3.303	259.81
Q89YY5	Uncharacterized protein BT_4595	58.3333	15	69	15	144	16.3	5.01	3694	4906.4	4029.9	12289	24497.1	21933.2	2070.9	1960.5	2431.7	778	859.1	994.2	0.215	2.456	205.33
Q8A492	50S ribosomal protein L18 rplR	76.3158	14	69	14	114	12.7	10.29	3705.9	3195.5	3240.6	17584.8	10126	10768.4	754	766.6	1163.5	1124.4	1042.1	1361.9	0.264	0.761	201.26
Q8A0T7	Putative phospho-2-dehydro-3-deoxyheptonate aldolase/chorismate mutase BT_3934	76.204	27	69	27	353	39.5	6.55	5965.1	6636.2	5929.1	8163.5	10617	11052.4	820.3	683.9	581.5	6279.2	5890.3	5556.5	0.621	0.118	214.73
Q8A4B6	Cation efflux system protein BT_2687	72.4852	24	68	24	338	37.3	6.05	12840.6	13381.2	13973	6071.7	3800.8	4089.6	6553.4	5584.8	5402.5	503	970.1	1031.1	2.879	7.005	190.04
Q8A012	Orotidine 5'-phosphate decarboxylase pyrF	61.6788	20	68	20	274	30.9	5.44	7725.1	8273.9	9554.7	4715.7	10048.2	10092.8	2884.8	1924.5	2073.2	617.8	569.8	586.7	1.028	3.879	173.41
Q8A8E3	GDP-mannose 4,6-dehydratase gmd	66.8539	26	68	26	356	40.7	6.64	6027.2	6372.4	6618.4	10301.4	10763	11239.7	4891.7	4326.6	4517.1	2058.2	1616.9	1598.8	0.589	2.604	189.46
Q8A298	ABC transporter ATP-binding protein BT_3407	65.2	18	68	18	250	27.8	6.71	1697.3	2759.7	1567.9	8116.8	10470.8	10440.5	1727.2	2039.2	1705.4	823.2	548.5	906.3	0.208	2.402	208.66
Q8AAY1	Ketoisovalerate oxidoreductase subunit vorB BT_0331	63.0508	17	68	16	295	32	7.24	4816.2	4469.4	5649.8	5458	5198	5191.5	1405.9	1248.3	1382.9	631	475.9	895.7	0.942	2.016	235.72
Q8A8E5	6-phosphogluconate dehydrogenase, decarboxylating BT_1222	53.3605	23	68	23	491	54	6.7	12448.3	12384.1	12721.5	8454.7	10291.6	10310.4	1899.8	1564.5	3256.1	2083.4	1321.3	1702.8	1.292	1.316	188.43
Q8A8L6	Uncharacterized protein BT_1151	51.8072	24	68	24	415	46.9	5.66	9592.9	10938.6	10488	6783.1	9547.3	9287	1521.5	1721	1826	1861.2	959	1121.8	1.211	1.286	198.19
Q8A7U1	Putative oxidoreductase BT_1433	66.2963	19	68	19	270	28.9	5.36	15397.5	17306.5	17821.4	5325.5	5343.1	5352.1	1193	1171.6	1192.6	1585.8	1482.9	1582.1	3.154	0.765	181.66
Q8A7M5	DNA-binding protein HU BT_1499	94.5055	13	68	13	91	10.1	9.88	2393	2753.7	2297.4	12212.9	13710.8	13018	901.9	915.8	679.6	1128.5	1434.8	1706.4	0.191	0.585	193.51
Q8A2C3	Uncharacterized protein BT_3382	27.6632	20	68	20	582	65.9	4.98	7300.6	5780.8	8286.6	4817	2534	2973.1	23888.7	26795.7	26120.5	67781.5	77339.1	70905.7	2.07	0.356	220.68
Q8A0M3	GTP pyrophosphokinase BT_3998	49.7992	39	67	38	747	85.7	6.74	8125.7	9456.3	9233	8603.8	6001.5	6490.8	1447.8	1972.8	1260.1	329.2	249.4	321.5	1.271	5.2	186.38
Q8A1E2	Cationic outer membrane protein BT_3724	77.7778	16	67	16	171	19.2	6.21	12595	11293.7	13773.2	5344.7	6621.7	6526	18758.5	18485.7	22426.9	3066.3	5655.6	3608.7	2.037	4.839	232.42
Q89ZR8	Pantothenate synthetase panC	62.0567	16	67	16	282	31.5	5.57	5286.2	5687.7	5308.3	4667.3	8433.1	8595.1	1271.4	1195.7	1261.8	270.3	439.9	746.7	0.75	2.559	180.77
Q8A633	Uncharacterized protein BT_2053	60.4061	14	67	14	197	22.7	5.76	9334.3	3965	4786.5	14307.6	5392.7	5485.3	1949	1880.8	1986	778.1	779.4	1087.8	0.718	2.199	229.46
Q8A0Z6	50S ribosomal protein L13 rplM	85.6209	15	67	15	153	17	9.7	1642.8	2540.8	1323.3	21271.1	19314.9	18928.4	916	810.1	830.2	2766.9	2408.2	2486.8	0.093	0.334	162.72
Q8A2P2	Deoxyribose-phosphate aldolase BT_3263	54	21	67	21	300	33.2	4.86	4246.8	5450.1	4427.8	5347.5	5633.9	5750	1651.8	1493.7	1503.7	6751	6569.2	5588	0.844	0.246	205.57
Q8A1C6	Uncharacterized protein BT_3740	45.787	26	67	26	629	68.4	5.03	2772.1	3372.6	2019	3528.8	2453.6	2625.4	3843.3	4355.5	2939.1	54049.6	97877.7	81557.4	0.948	0.048	205.11
Q8A6B4	Catalase BT_1971	46.1066	23	66	23	488	56	6.27	9774	9949.9	12552	3929.2	6421.5	4674.3	23462.4	15529.8	25291.1	4570.8	3537.9	4202.5	2.148	5.222	209.16
Q8A6C8	Putative cell surface protein BT_1956	39.9663	20	66	20	593	66.3	4.61	8663.9	7667	8425.4	953.1	723.4	682.2	20077.8	23770.8	20280.4	5864.5	5865	5922.8	10.496	3.633	257.42
Q8A8K6	Putative aminopeptidase C BT_1161	53.2189	25	66	25	466	53.1	7.36	6161.5	6784.1	6340	7021.7	4637.8	4904.6	14455.1	11680	20259.7	8747.8	8807.1	9289.2	1.164	1.728	198.68
Q8A765	2,3-bisphosphoglycerate-dependent phosphoglycerate mutase 2 gpmA2	66.129	18	66	18	248	28.8	6.25	10370.9	14499.3	11992.9	4793	5164.7	5263.7	9823.1	6033.5	8780.7	7203	4492.7	5699.8	2.422	1.416	183.11
Q8A608	Dihydroxy-acid dehydratase ilvD	45.8333	25	66	25	600	64	5.83	6656.8	7761.1	7397.1	5437.6	6589.6	6571.2	2700	2585.7	2569	2272.6	1694.9	1940.5	1.173	1.33	212.43
Q8AAH1	Protoporphyrin IX magnesium chelatase BT_0494	41.9204	38	66	38	854	94.1	6.54	2220	2137.8	2207.6	10265.5	5558.3	5823.7	4438.2	4473.5	4432.7	4367.6	4497.7	4371.4	0.303	1.008	191.7
Q8A678	YicC-like family protein BT_2008	71.875	28	66	28	288	33.3	5.44	5295.9	5025.8	5207.7	10378.7	8783.9	9374.8	5960.5	3812.9	4808.9	5256.7	5637	5492.6	0.544	0.89	175.86
Q8A6B1	Metallopeptidase family M24, putative Xaa-Pro dipeptidase BT_1974	48.062	16	66	16	387	42.5	5.29	7140.5	7337.2	7824.1	8782.8	11844.1	11615.8	615.9	473.1	624.3	2198.5	1984	2050.2	0.692	0.275	156.32
Q8A2W0	tRNA-2-methylthio-N(6)-dimethylallyladenosine synthase miaB	55.3846	30	66	30	455	51	6.11	2763.6	3498.5	2859.5	9625.8	13617.3	13321.4	799	754.5	615.6	3440.3	3271	3531.7	0.249	0.212	192.84
Q8A2G5	Beta-galactosidase BT_3340	34.8456	33	65	33	1036	117.9	6.04	8175.3	5517.1	6926.6	5584.6	2640	2822.9	25345.5	32647.6	33946.6	1367.1	1218.9	798.6	1.866	27.165	213.47
Q8A510	Uncharacterized protein BT_2437	53.3333	9	65	9	210	23.9	4.61	7139.1	6317.3	6936.6	639.2	801.1	518.3	41641.4	40294.6	41548	7657.8	8063.7	7483.4	10.412	5.321	238.77
Q89ZJ0	Adenylate kinase adk	52.381	13	65	13	189	21	5.49	3534.4	3925.4	3618.4	10639.8	23063.7	18757.8	4675.5	3672	3399.1	957.2	1078.9	1534.8	0.211	3.29	194.91
Q8A801	Ferritin BT_1373	79.2453	15	65	15	159	18	5.22	3915.4	2585.5	2903	13505.2	9129.8	8876.9	9457.8	10857	11415.3	5082.3	5084	6200.9	0.298	1.939	207.47
Q8A841	Putative dihydropyrimidine dehydrogenase [NADP+] BT_1333	44.7853	13	65	13	326	35.9	5.33	8637.8	7494.9	9380.5	7226.1	7448.3	7720.9	1780.7	2589.6	1743.4	1176.4	714.6	1347.9	1.139	1.888	218.62
Q8A543	Threonine synthase BT_2401	49.8845	22	65	22	433	47.9	5.9	3924.2	7860.5	3951.1	9741.8	16949	16512.5	863.4	814.4	807.9	484.2	593.7	605.2	0.364	1.477	174.74
Q8AAU6	Alpha-L-arabinofuranosidase A BT_0368	39.8485	27	65	27	660	74.8	6.51	16015.7	13979.8	18167.2	1247.1	1134.2	1198.8	8412.8	8484.3	10588.1	7869.4	7306.6	7808	13.453	1.196	204.69
Q8A2P5	DNA polymerase I BT_3260	37.0917	35	65	35	949	107.3	5.49	4812.8	5448.1	5012.1	10280.8	7597.2	8075.8	1907.1	1602.9	1808.8	5872.8	4190.2	4564.6	0.588	0.364	183.73
Q8A8R3	Small heat shock protein BT_1104	59.1549	9	65	8	142	16.4	6.23	11569.8	12697.6	8540.7	4635.3	3014.7	3007.2	928.2	1002.9	806.7	5290.8	4319.3	4411.5	3.078	0.195	213.35
Q89ZX8	Glycosyl hydrolase family 109 protein 1 BT_4243	50.3212	20	64	20	467	52.8	7.09	12793.2	13516.1	16399.2	2878.3	3963.3	3835.5	11155	9455.3	13280	1388.5	1398.2	1680	4	7.587	198.36
Q8A1V6	Peptide chain release factor RF-2 BT_3552	58.6207	21	64	20	319	36.3	5	2194.6	3712.9	2251.5	5484.6	9380.8	9302.1	3964.8	4098.2	3315.7	406.8	841.2	878.8	0.338	5.35	213.17
Q8A2R4	SusD homolog BT_3241	50.8704	23	64	22	517	59.3	5.5	5535.4	4555.8	4281.2	375.9	411.3	372.8	32492.4	35203.8	32100.9	8452.7	12462.9	11326.3	12.39	3.095	226.08
Q8A011	Peptide chain release factor 1 prfA	57.027	22	64	21	370	41.6	5.1	4504.9	4383.5	4958.4	6198.3	10168.4	10261.4	3563.7	2975.7	2811.1	964.3	1082.3	1266.1	0.52	2.823	204.43
Q8A616	Citrate synthase BT_2070	47.651	23	64	23	447	50.9	6.71	16820.5	10683	13072.1	8773.7	4835.5	5167.3	5276.7	4961.4	4468.3	2783	1664.3	2375.6	2.161	2.155	171.81
Q8AA64	UDP-N-acetylglucosamine 2-epimerase BT_0601	62.531	22	64	22	403	45.3	5.53	4394	7246.4	4459.2	6156.8	8933.8	8734.8	6630.8	5685.1	5999	4349.8	3441.5	4298.7	0.676	1.515	208.05
Q8A4H3	SusC homolog BT_2626	38.8781	37	64	34	1034	116.1	8.02	9337.2	6098.7	7121.8	364.2	435	354.1	14709.8	13606.6	14340.7	10829.2	12095.3	11383.6	19.559	1.243	198.66
Q89ZK4	Putative lipoprotein BT_4373	48.6957	19	64	19	345	39.6	6.81	15286.2	17011.9	15489.7	7664.7	4364	4490.8	1234.9	1194.1	1087	1393.4	1295.2	1409.9	2.893	0.858	192.34
Q8A809	Uncharacterized protein BT_1365	70.1613	11	64	11	124	13.9	4.94	4967.1	5892.5	5307.6	9092.8	13084.4	13249.6	1696.6	1381.2	1322.3	2058	1728.4	1993.8	0.456	0.761	186.8
Q8A292	Uncharacterized protein BT_3413	33.8144	16	64	16	485	53.3	6.23	4436.1	3491.8	3344.7	1329.9	1128.5	1005.7	18174.1	39379.4	17775.9	47357.8	78175.6	63747.6	3.254	0.398	207.67
Q8AAV0	SusC homolog BT_0364	31.9377	29	63	28	1027	116.3	6.29	12467.7	6193.6	9017.9	569.3	667.3	607.9	25083	27104.8	29556.5	1969.2	1770.2	1540.3	15.005	15.483	208.82
Q8A670	dTDP-glucose 4,6-dehydratase BT_2016	53.7037	23	63	23	378	43.2	5.62	5963.5	7138.5	6346.5	8980.2	13410	13468.3	4300.3	3148.5	3927.3	1219.1	975.5	1587.5	0.542	3.008	165.8
Q8A0Q9	Glycoside hydrolase family 92 BT_3962	36.3995	32	63	24	761	87.4	7.08	7266.5	7929.3	6914.3	9186.5	7505.9	7679.1	3680.2	3002.4	4623.9	1666.7	1199.3	1798	0.907	2.424	194.74
Q8A144	Putative bacterioferritin-related protein BT_3823	50.5882	10	63	10	170	19.5	4.74	8928.1	16472.5	12818.2	1436.6	1701.1	1480.1	1263.6	1021.7	1222.2	840.8	647.1	1076.9	8.276	1.367	145.93
Q89ZP9	Uncharacterized protein BT_4327	41.9417	23	63	23	515	55.8	6.44	13532.9	12431.7	13767.8	3657.2	2437.1	2516	1895.1	1352.3	2036.2	1647.5	1279.7	1392.3	4.614	1.223	199.4
Q8A0N4	Endo-beta-N-acetylglucosaminidase F1 BT_3987	48.5294	22	63	22	476	51.8	4.93	10502.9	6752.3	7517.5	812.7	519.9	502	18552.1	23861.8	20668	21763.9	20143.9	20041.8	13.503	1.018	195.56
Q8A8H3	Outer membrane protein, OmpA family BT_1194	58.6466	12	63	11	266	28	9.1	3892.9	3452.6	3449.6	842.3	902.2	924.5	7591.2	8730	7682.9	12369.5	15142.9	15164.4	4.045	0.562	249.84
Q8A7H1	SusD homolog BT_1553	50.4525	21	63	21	442	50.6	5.36	2914.5	1942.6	2346	1326.9	1221.6	1320.4	11321.5	13318.6	11403.4	47708.9	57801.2	55882.3	1.862	0.223	209.77
Q89Z42	Type I restriction enzyme EcoR124II R protein BT_4535	34.6072	34	62	33	942	109.1	5.62	7205.6	7955.3	7519.4	8618.7	8255.9	8514.8	5387.7	7533.3	4780.8	1392.8	1056.6	1133.4	0.893	4.941	179.54
Q8A0B5	4-deoxy-L-threo-5-hexosulose-uronate ketol-isomerase 2 kduI2	46.5753	16	62	16	292	33	7.43	10559.6	10655.5	11294.8	7694.8	9666.3	10326.6	6326.8	8456.4	9731.1	1660	1614.9	2382.7	1.174	4.333	177.99
Q89YR1	SusD homolog BT_4670	49.0458	22	62	22	524	58.7	4.87	7107.5	4019.5	5520.7	1024.6	705.6	708.2	29762.6	32326.7	29406.9	8690.4	6995.3	6331.1	6.827	4.156	211.82
Q8A5K9	DNA-directed DNA polymerase BT_2230	36.8587	43	62	43	1267	143.4	5.67	3921.2	4559.7	3760.5	8456.5	5251.6	5516.6	2805.1	2390.5	2296.9	973.5	827.3	739.3	0.637	2.95	188.47
Q8A555	O-acetylhomoserine (Thiol)-lyase BT_2387	28.0374	11	62	11	428	46.4	6.25	7163.2	34398.3	5158.2	805.4	818.6	703	1730.6	2242.1	1837.7	345.3	719.5	949	20.077	2.885	209.63
Q8A5I0	Putative lipoprotein BT_2259	34.8361	17	62	17	488	54.8	4.72	8625.2	5133.2	6698.3	1057.3	1015.9	996.4	44165.3	42282.4	42156.1	26013.6	30379	31340	6.664	1.466	218.55
Q8A6L7	3-isopropylmalate dehydratase large subunit leuC	53.0172	20	62	20	464	50.5	5.76	3682.5	5383.9	4064.5	4853.6	7648	7588.4	641.2	558.7	591.3	544	541.5	404.6	0.654	1.202	183.74
Q8A481	50S ribosomal protein L22 rplV	72.7941	14	62	14	136	15.4	10.87	4457.6	4974	4647.3	11559.6	10326.2	10546.6	2204.6	2155.6	1556	3048	2607.1	2744.6	0.434	0.704	131.19
Q8A1G3	Alpha-amylase SusG susG	38.2948	23	62	23	692	77.9	5.1	8112.8	7345.8	7832.5	2896.8	1078.7	1212.7	16312.4	14070.3	15461.1	24025.5	20581.4	20737.1	4.489	0.702	222.44
Q8A8C9	Putative RNA binding protein with S1 RNA-binding domain BT_1238	42.5414	33	62	32	724	81.2	6.79	4629.1	5491.7	4618.6	10509.6	10335.6	10486.4	1032.2	1203	901.6	1542.2	1506	1881.1	0.47	0.636	196.29
Q8A2X1	L-aspartate oxidase BT_3184	54.4933	28	62	28	523	58.5	6.49	7107.7	8418.8	7173.4	7562.2	8161.4	8842.3	2194.1	2559.4	2103.2	5931	4848.1	5735.1	0.924	0.415	166.44
Q8A7B8	Bifunctional protein FolD folD	70.3072	22	62	22	293	31.6	6.99	5934.3	7018.5	6455.8	8949.8	11502.4	11407.8	1161.4	1163.2	978.3	3673.3	3948.5	3002.3	0.609	0.311	174.44
Q8A028	Dipeptidyl peptidase IV BT_4193	38.4511	28	61	28	736	84	7.87	8203	7301	8836.7	3518.4	4140.4	4487.8	15276.5	15291.1	20982.8	1504.3	1691.3	2022.9	2.004	9.878	182.37
Q8A1Y1	Alpha-1,2-mannosidase BT_3527	35.3866	29	61	20	763	86.7	6.51	11678.9	10943	12141.1	2789.2	2789.4	2831.4	8689.9	6321.7	10209.2	1123	1303.3	1137.6	4.134	7.077	185.58
Q8A6K3	Putative alpha-1,2-mannosidase BT_1878	34.5157	27	61	27	733	82.5	5.44	12773.9	10048.3	14428	5685.7	3639.9	3809.3	11387	8225	11182.3	1654.1	1493.9	1598.1	2.836	6.488	191.47
Q8A9R8	Putative phosphatidylinositol-4-phosphate 5-kinase BT_0747	50.3856	24	61	24	389	44.2	8.21	8549	7987	8478.6	4970.5	6706.3	7143.7	2397.8	2849.5	3056.1	616.5	691.6	812.8	1.329	3.915	181.83
Q8ABD0	5-methyltetrahydrofolate-homocysteine methyltransferase BT_0180	33.4426	29	61	29	915	99.9	5.11	4608.4	4626.4	4904	9872	11375.5	11791.6	2531.7	2665.5	2758.2	777	648.6	679.8	0.428	3.779	189.01
Q8A3Y8	TPR domain-containing protein BT_2816	35.1944	36	61	35	1003	115.3	6.67	7923.5	4039.9	5145.2	950.7	1077.9	1032.8	18229.8	20853.3	20099	11460.8	14018.8	12517.6	5.588	1.558	167.21
Q89Z47	ATP-dependent DNA helicase recG BT_4530	50.9514	29	61	29	473	54.3	6.92	7435.5	11059.1	8033.1	4443.7	6001.7	5699.2	3751.2	3156.7	3056.6	2690.8	2454.5	2359.3	1.643	1.328	174.8
Q8A2Q0	Putative N6-adenine-specific DNA methylase BT_3255	51.1247	25	61	25	489	56.8	6.61	5954.6	6113.7	5971.3	9347.3	8189.5	7799	815.8	721.4	707.3	797.6	549.1	874.5	0.712	1.01	173.39
Q8A999	50S ribosomal protein L28 rpmB	55.814	9	61	9	86	9.7	9.77	3217.8	4550	3391.4	16220.9	18307.9	18531.6	944.4	630.1	720.4	982.8	666	1106.2	0.21	0.833	174.7
Q8A0Z5	30S ribosomal protein S9 rpsI	70.3125	12	61	12	128	14.4	10.84	3479.2	4284.8	3614	19432.6	15661.6	17283.7	1592.6	1689.1	1473.5	2577.3	2113.9	2439.1	0.217	0.667	107.03
Q8A1U7	Uncharacterized protein BT_3561	62.8159	16	61	16	277	30.2	5.02	5950.7	2970.1	4470.2	1459.2	1033.7	1080.1	13689.4	11895.7	12620.2	43084.6	52191	50341.2	3.748	0.262	235.32
Q89YH7	Putative two-component system sensor histidine kinase, putative heat shock protein BT_4755	34.2529	36	61	36	870	101.5	5.97	9104.7	8110.5	9164	7553.7	5141.9	5510.8	951.8	864.4	808.4	4223.5	4153.3	3924.1	1.449	0.213	163.75
Q8A634	Putative membrane protein BT_2052	55.8621	7	60	7	145	16.5	8.81	8982.7	4454.5	3934.7	10810.3	3315.5	3608	2218.9	2397.5	2284.9	476.6	620	695.4	0.98	3.851	151.91
Q89ZX7	Uncharacterized protein BT_4244	32.5554	26	60	26	857	97.6	5.44	9132.6	6949.7	10314.2	532.9	602.6	473.7	16362.2	12888.9	16398.6	4277.3	4168	3707.3	16.403	3.756	193.8
Q8A326	Putative flagellar motor protein MotB BT_3129	57.1429	17	60	17	280	31.7	8.46	11151.6	9025.1	8570.7	3710.8	1074.4	1210	19825.9	26135.5	23345.2	7496.2	8969.9	8140.5	4.795	2.817	210.45
Q8A810	DNA polymerase III subunit beta BT_1364	37.4332	12	60	12	374	41.4	4.73	6233	6306.9	7290.8	5694	6169.7	6258.6	3812.3	2563.2	3207.5	1374	965.5	1316.8	1.094	2.621	216.42
Q89ZR9	Putative glycogen synthase BT_4307	60.6838	18	60	18	234	27	4.94	5153.8	5659.9	5450.2	4747.8	8651.3	8528.6	4010.7	2378.6	3294.5	1599.1	1682.9	2073.3	0.742	1.808	208.27
Q8A487	50S ribosomal protein L24 rplX	62.8571	11	60	11	105	11.3	10.18	1440.8	2060.7	1395.2	14045.4	12261.9	11559.7	669.5	566.1	649.1	285	334	595.7	0.129	1.552	190.54
Q8A6W5	Uncharacterized protein BT_1761	38.3948	12	60	12	461	50.4	4.89	9095.4	4828.3	7165.6	1105.7	646.9	792.6	36924.2	39496.1	37372	33642.6	36881.8	37137.6	8.286	1.057	228.53
Q8A472	30S ribosomal protein S12 rpsL	68.4211	15	60	15	133	14.7	11.18	1973.8	1978.8	1500.7	15033.4	9595.1	8528.4	1965.1	1720.9	2048.3	3185.7	3547.3	2674.4	0.164	0.61	142.3
Q8A0A8	SusD homolog BT_4113	56.3813	28	60	28	619	71	5.05	2733.1	1598	2007.3	446.3	310.1	311.5	14267.9	14248.2	13358.6	41534.8	39954.6	40034.2	5.935	0.345	227.31
Q8A4X2	Putative translation initiation inhibitor BT_2475	40.8854	15	60	15	384	43.6	5.8	784.9	1061.2	749.6	8476.3	9133.4	9483.3	1396	1160.7	912.2	5564	5766.7	5521.9	0.096	0.206	187.31
Q8AAB5	Putative glycerophosphodiester phosphodiesterase BT_0550	66.9388	19	59	19	245	27.5	8.28	9740	12388.3	10849.8	4202	7827.8	7587.5	21898.5	24359.7	23788.4	566.9	562.2	511.9	1.681	42.685	161.16
Q8A254	UDP-N-acetylmuramoyl-L-alanyl-D-glutamate--2,6-diaminopimelate ligase murE	43.361	25	59	25	482	52.9	6.61	5085.2	6706.6	5130.5	8878.5	11310.7	11940.7	3853.2	3445.4	2696.4	255	213.6	241.7	0.527	14.071	181.56
Q8ABE6	Putative outer membrane protein, alpha-2-macroglobulin-like protein BT_0164	23.9531	40	59	40	1791	199.6	7.36	10517.6	7679.1	8477.4	6630.4	3563.1	3674.8	5036.8	2408.3	4393	468.3	366.1	253.8	1.923	10.878	161.03
Q8A7Y3	Bacterial outer membrane protein BT_1391	39.7333	16	59	16	375	40.7	8.54	8447.2	4618.3	4526.9	415.7	458.6	464.6	19472.8	22072	22579.6	2857	2592.2	2125	13.141	8.466	209.31
Q8A3W7	2-oxoglutarate synthase subunit korB BT_2837	66.369	16	59	16	336	36.6	6.87	5008.7	4686.3	5460.4	4592	3405.6	3451	3694.8	2619.8	3362.9	783.6	778.6	736	1.324	4.211	184.45
Q8A1N2	ABC transporter, ATP-binding protein BT_3627	59.322	14	59	14	295	33.8	7.08	907.3	1350.3	894.6	10493.4	8584.1	9042.3	262.5	609.3	391.1	122	106.6	164.6	0.112	3.212	189.87
Q8AAP3	Tetratricopeptide repeat (TPR) family protein BT_0421	45.0952	31	59	31	683	78	6.19	7105.8	8192.2	7375.3	5496.9	8486.4	8987.3	2527.6	3290	3127.1	1190.6	675.9	1137.2	0.987	2.978	185.54
Q8AA76	Membrane protein insertase YidC yidC	33.1715	24	59	24	618	70.5	8.69	6860.9	5965.2	5274	16619	6506	7168.7	2308	1645.7	1844.5	899.3	842.1	1051	0.597	2.076	170.25
Q8A128	ATP-dependent Clp protease ATP-binding subunit ClpX clpX	48.5507	20	59	20	414	46.1	7.69	2589.8	3154.3	2609.4	8973.1	10575.4	10979.5	1689.2	1199.7	1607.4	779.6	701	887.4	0.274	1.899	189.19
Q8A2G7	AcrB/AcrD family multidrug resistance protein BT_3338	32.2129	27	59	26	1071	116.7	6.05	8864.2	6471.8	5635	6387.7	3660.2	3833	1615.9	1323.7	1734.1	1352.1	1290.1	1179.5	1.511	1.223	190.13
Q8A262	Cell division protein FtsZ ftsZ	46.6667	20	59	20	435	47.8	4.87	3258.7	4977	3173.7	9600.5	8104.6	7765.1	816.8	1040.7	1122.2	975.6	774.4	830.7	0.448	1.155	217.75
Q8A4T0	4-hydroxy-3-methylbut-2-en-1-yl diphosphate synthase (flavodoxin) ispG	47.6346	28	59	28	613	67.9	5.25	5157.1	4705.1	5966.2	5329.2	6302.1	6338	447	359.8	405.2	266.2	285.5	553.9	0.881	1.096	185.79
Q8A756	Phenylalanine--tRNA ligase alpha subunit pheS	63.7168	21	59	21	339	38.5	5.72	3502.6	3224	3409.2	10985.8	6685.5	7264.6	2505.9	2158.9	1966.1	2249.2	2163.3	2091.5	0.406	1.02	173.21
Q8A833	UDP-glucose 6-dehydrogenase BT_1341	46.4531	24	59	23	437	48.7	5.64	6254.4	8221.1	7212	10700.4	7625	8264	661.8	614.5	623.5	790.6	825.4	815.2	0.816	0.781	153.42
Q89ZR2	50S ribosomal protein L21 rplU	88.5714	12	59	12	105	11.6	9.06	2831.5	2953.7	2406.9	17464.3	11712.9	12611.3	395.7	388.2	447.8	1235.9	887.7	1375.2	0.196	0.352	178.49
Q8A651	Putative ABC transporter ATP-binding protein BT_2035	41.8349	25	58	23	545	61.9	5.47	2793.1	3703.9	2987.4	8476.2	9894.9	10596	4108.8	2279.7	3991.8	355	363.1	366.2	0.327	9.574	181.57
Q8A129	ATP-dependent Clp protease proteolytic subunit clpP	45.4545	10	58	10	220	24.5	5.08	4076.8	2986.9	4564.2	4680.2	3881.8	3957.6	11068.2	12135.8	12584.1	1543.4	1304	1315.2	0.929	8.597	239.28
Q8A237	Probable secreted glycosyl hydrolase BT_3469	48.5523	21	58	21	449	50.5	8.69	9014.8	8259.2	9095.4	8373.2	6798.8	6888	4361.1	4809.1	5844.1	1212.7	1094.2	1433.6	1.195	4.014	179
Q8A1F2	Phospholipid/glycerol acyltransferase BT_3714	53.1414	21	58	21	382	43.9	5.66	6790.4	7039.9	7714.8	5814.7	8428.8	7923.1	1845.1	2185.4	2246.9	694.1	509.9	627	0.972	3.428	148.14
Q8A0N6	Uncharacterized protein BT_3985	51.1173	15	58	15	358	40.6	4.89	16723.8	7703.5	12321.1	630.4	374.1	320.7	37402.9	45242.7	43960.2	18881.2	15938.7	16020.3	27.728	2.49	221.51
Q89YV3	ATP-dependent helicase BT_4628	33.0164	42	58	42	1157	133.1	5.76	6282.9	7166.1	6720.9	7520.9	4949.8	5269.4	1234	1116.1	1133.3	649.4	439.1	401.5	1.137	2.338	168.88
Q8AA87	UvrABC system protein A BT_0578	47.7801	37	58	37	946	106.1	7.78	4199.3	4356	3563.4	9860.2	5828.8	6579.9	636.2	620	832.5	428.9	374.7	313.7	0.544	1.869	196.25
Q8A6Y6	UvrABC system protein A BT_1739	44.4204	37	58	37	923	104	6.02	3438.3	3689.6	3036	9380.1	6694.3	6980.3	479	282	430.7	313	217.4	329.1	0.441	1.386	187.47
Q8A7N6	Putative cell surface protein BT_1488	50.9158	13	58	13	273	30.8	4.7	7623.6	7794.6	7968.3	1698.1	913.8	1098.1	21076.7	29389.1	21725.7	15791.8	23456.6	26544.3	6.304	1.097	186.51
Q8AAN9	50S ribosomal protein L20 rplT	56.8966	11	58	11	116	13.2	11.56	3277.2	3081.3	2746.1	13325	8279.8	9121.2	3692.8	3626.7	2956.5	5521.6	4897.6	4741.5	0.296	0.678	111.1
Q8A1A6	Argininosuccinate synthase BT_3760	55.2239	20	58	20	402	45.1	5.14	5680.1	6786.8	5762.1	10225.2	8986.2	9922.9	783.4	901.8	872.1	1602.9	1364.6	1432.2	0.626	0.581	211.65
Q8A5S5	30S ribosomal protein S6 rpsF	79.8246	12	58	12	114	13.3	8.81	2376.4	2276.1	2280.9	13242.6	7773.4	8213.7	229.7	286.8	190.4	365.2	406.8	674	0.237	0.489	158.38
Q8A014	UDP-3-O-acylglucosamine N-acyltransferase lpxD	51.4451	17	58	17	346	37.1	5.8	5612.6	5797.8	6376.6	9080.2	7228.1	7598.8	697.6	725.7	708.2	1659.5	1162.9	1819.3	0.744	0.459	175.8
Q8A010	Putative phosphoribosylformylglycinamidine cyclo-ligase BT_4211	64.1753	22	58	22	388	42.4	5.14	1681.6	2638.4	1598.7	12676.9	18732.3	19291.8	247.4	296.8	234.5	1029.2	493.4	812.5	0.117	0.333	183.31
Q8A6S8	Uncharacterized protein BT_1798	37.0536	16	58	16	448	50.1	4.78	927.5	877.6	921.9	3005.3	2217.8	2379.4	2887.1	3889.9	2033.9	56765.8	69834.7	62192.9	0.359	0.047	172.37
Q8A340	Putative proline dehydrogenase/delta-1-pyrroline-5-carboxylate dehydraogenase BT_3115	30.1989	33	57	33	1106	124.7	6.98	13734	14805.3	15017	1097.4	1078	1056.6	3993.2	3181.7	3785.2	347.8	325.4	300.1	13.476	11.261	168.78
Q8A8C4	Protein GrpE grpE	59.0674	11	57	11	193	21.9	4.7	4678.3	4019.6	4658	8180.5	9275.8	9450.8	3105.8	3092.7	3457.4	1207.4	1278.9	1214	0.496	2.609	180.65
Q8A740	Lactoylglutathione lyase and related protein BT_1685	88.806	11	57	11	134	14.7	5.74	7276.2	5133.3	8031.3	8079.6	15068.2	12523.5	1257.8	722.2	1030.5	319.3	464.4	898.8	0.573	1.789	178.27
Q8A800	Diaminopimelate decarboxylase lysA	61.1399	22	57	22	386	42.5	6.99	6922.6	6150.6	7985.3	6432.8	8437.9	9034.7	1337.1	1048.5	1015.2	838.2	563.2	754.1	0.881	1.578	185.14
Q8A8E1	Putative long-chain-fatty-acid--CoA ligase BT_1226	45.1087	22	57	21	552	62.8	6.28	7867.9	8782.7	8202.9	6431.6	5088.9	5398.2	1271	1246.1	1173.7	1533.2	1065.4	1499.7	1.469	0.901	169.57
Q8A3N0	Acetyl-CoA synthetase BT_2924	46.3557	27	57	26	686	74.1	5.83	5523.6	5643.6	5577.3	10030.7	9280	9633.6	665.8	674.3	657.8	879	694	897.8	0.579	0.809	178.44
Q89ZG5	Transglutaminase-like protein BT_4412	42.3204	35	57	35	905	102	5.59	11956.4	9269.8	12657.4	3953.2	2225.5	2238.7	994.4	742	1121.1	1155.1	1441.1	1188.5	4.025	0.755	166.29
Q8AA51	Putative tyrosine-protein kinase in cps region BT_0614	46.3054	36	57	11	812	90.7	6.64	2549.6	2810.6	1859.9	9158	5525.7	6201.6	134.4	135.2	166.5	222.2	205.8	178	0.346	0.719	183.23
Q8A0X6	Iron-sulfur cluster carrier protein BT_3895	41.3699	17	57	17	365	39.3	5.35	3059	4658.2	2903.9	9559.5	11391.2	12373.7	288.1	295.7	256.7	2089.8	1505.2	1999.8	0.319	0.15	132.02
Q8A6R7	Conserved protein, with weak BamHI domain BT_1809	27.327	45	57	45	1676	193.6	6.29	6075.7	5855.3	6058.6	6131.6	3678.9	4236.3	47.6	69.3	29.1	469.5	358.8	439.7	1.281	0.115	164.18
Q8A2Z1	Quinolinate synthase A nadA	75.9615	21	57	19	312	34.3	5.78	2340.2	4095.7	2280.7	4538.4	7440.7	7495.4	50.7	72.5	49.6	731.8	857.7	1209	0.448	0.062	195.24
Q89ZS7	Putative cell surface protein BT_4299	46.2626	24	56	24	495	54.7	5.86	14950.1	9258.1	11228.4	365.3	374.4	311.3	21302	21813.2	22223.9	2188.8	2122.3	1764.9	33.715	10.754	198.44
Q89Z20	Uncharacterized protein BT_4557	38.5263	19	56	19	475	54.7	5.22	4063.5	4397.2	4430.1	3721.3	4131.5	4136.1	23558.6	27853.5	28045.6	2741	2706.7	2215.9	1.075	10.368	179.94
Q8A3R0	SusC homolog BT_2894	33.2024	30	56	28	1018	113.6	8.72	7332	3910.8	4845.7	898.1	913.2	788.4	33930.2	26899.7	29133.4	3067.5	4064.8	3843	6.189	8.197	167.39
Q8AA22	Uncharacterized RNA methyltransferase BT_0643 BT_0643	64.7577	29	56	29	454	52.2	6.43	5607.5	5671	6518.5	7681.8	7946.3	8537.8	1084.7	1726.8	1673.8	484.4	456.6	552.9	0.736	3.002	174.29
E7MCB0	Conserved hypothetical membrane protein BT_3901a	42.8571	7	56	7	189	20.6	8.03	3024.5	2540.1	3009.5	274.8	375.6	360.1	35799.3	29329.9	37882.6	16469.3	12816.3	11907.4	8.484	2.501	203.38
Q8A1U9	Endonuclease/exonuclease/phosphatase family BT_3559	43.7318	18	56	18	343	39.5	8.85	6076.3	6384.9	6644	7463.5	9626.5	9910.5	2217	3140	2762.1	1149.2	916	1208.1	0.708	2.48	155.18
Q8A299	ABC transporter permease BT_3406	54.1322	25	56	25	484	54.4	5.5	6089	7755.2	6393.9	8062	6669.8	7046.9	1692.4	1781.9	1872.9	881	537.7	843.2	0.929	2.364	174.17
Q8A263	YqeY-like protein BT_3443	78.5185	12	56	12	135	14.3	8.27	4710.3	6295.1	5179.4	7582.9	15618.9	14543.5	1120.2	1047.9	922	455	784.2	701.7	0.429	1.592	170.44
Q8AAP1	Translation initiation factor IF-3 infC	70.8108	16	56	16	185	21.8	9.66	2492.7	3268.4	2363.8	16029.6	12735.2	12318.9	1908.8	1361.5	1334.9	1203.5	1168.2	1270.1	0.198	1.265	135.31
Q8A7U2	Mannonate dehydratase uxuA	52.9563	20	56	20	389	44.4	5.66	10446.6	10093.6	11922.4	4012.6	5087.4	5183.9	604.1	682.2	599.2	628.3	766.1	799	2.273	0.86	151.78
Q8A1S9	Topoisomerase IV subunit A BT_3579	34.5882	31	56	31	850	96.7	6.02	4816.5	3599.4	3881.9	9312.5	5010.5	5605.1	681.7	558.7	690.1	937.3	713.3	877.4	0.617	0.764	150.7
Q8A624	ATP-dependent 6-phosphofructokinase 2 pfkA2	51.8405	17	56	16	326	35.2	5.76	4080.8	4889.4	4333.2	6884.8	6231.3	6429.1	208.1	409.6	234.9	1216.1	1058.4	1228.5	0.681	0.243	159.75
Q8AAB0	Amidophosphoribosyltransferase BT_0555	37.0016	27	55	27	627	71.2	6.64	10595	9479.3	12039.1	2855.7	2113.1	2090.9	4725.7	4443.8	4818.4	750.8	719.9	650.4	4.549	6.594	165.42
Q8A627	Protein TonB BT_2059	33.0396	12	55	7	227	25.6	4.73	10921.8	9840.3	11221.1	9467.2	4566.5	4231.7	4657.9	4464.2	4354.4	1605.6	1699	1510.9	1.751	2.799	110.39
Q8A4H0	Putative alpha-1,2-mannosidase BT_2629	36.8421	28	55	13	760	86.6	6.96	2810	4027	3242.6	2709.8	2470.9	2547.4	2368.1	2335.6	3064.5	962.4	845.2	1299.9	1.304	2.5	168.69
Q89Z40	Uncharacterized protein BT_4537	51.4991	29	55	29	567	67.1	6.32	3715.3	5568.9	3600.4	8245.2	7296.5	8342.8	942.9	812.9	817.5	463.7	398.3	578.2	0.539	1.787	159.3
Q8AAP8	Possible sulfotransferase BT_0416	54.0761	18	55	18	368	43.4	7.88	4501.8	4864.2	4965.5	6575.2	6514.5	6854.1	695.9	655.9	742.4	1353	1329.6	1268.9	0.719	0.53	144.29
Q8A5S6	30S ribosomal protein S18 rpsR	57.7778	9	55	9	90	10.7	10.39	3330.7	3282.4	2908.8	12995.8	7675.3	8264.5	361.4	348.3	226.1	1676.6	1390.1	1928.7	0.329	0.187	138.08
Q89YT2	Uncharacterized protein BT_4649	59.7938	14	54	14	194	23	10.02	4105.1	4915.4	3788.2	6523.8	11623.7	10800.5	5212.2	7238.7	6044.5	2047.3	2087.4	2598.5	0.442	2.747	170.12
Q8A6M0	3-isopropylmalate dehydrogenase leuB	47.3088	19	54	19	353	39.2	5.02	4768	7269.2	5486.1	7719.5	13590.3	13522.8	687.5	602.6	560.8	310.7	151.8	556.8	0.503	1.816	166
Q8A5Q9	Putative DNA mismatch repair protein BT_2179	61.8644	24	54	24	354	40	5.95	4949	6426	5135.6	11123	9828.8	9974.6	775.8	901.5	825.4	600.4	543.2	1002.2	0.534	1.166	136.97
Q8A0C0	Alanine racemase BT_4101	42.1734	29	54	29	773	86.5	6.32	4901.8	5917.1	5323.6	6937.1	5353.6	5803.8	1658.9	1624.4	1700.7	1654.9	1631.8	1689.1	0.892	1.002	164.97
Q8A8R2	2,3-bisphosphoglycerate-dependent phosphoglycerate mutase 1 gpmA1	59.0361	17	54	17	249	28.4	8.19	18279.5	19014.8	20830.2	3105.8	3210.4	3033.7	2355.8	2157.8	2156.4	3941.3	2629.8	3796.5	6.217	0.643	158.97
E7MCA9	Uncharacterized protein BT_3361a	62.1891	11	54	11	201	23.6	5.49	4216.6	3583	4720.8	5784.4	10155.1	10038.7	252.4	246.7	234.1	286.2	337.7	616.9	0.482	0.591	188.93
Q8A6E5	Putative outer membrane receptor BT_1939	29.171	25	54	25	953	106.2	8.87	2467.2	1941.5	2120.8	850.8	1445.1	1305.3	12498.8	11890.1	10817.1	25632.3	39809.8	35944.7	1.813	0.347	181.55
Q8A5I2	Lipoprotein, putative BT_2257	45.5505	27	54	27	663	74.1	6.57	1966.4	1947.1	1778	10506.4	5623	6381	608.6	698.5	545.1	2015.1	1675.9	1865.5	0.253	0.333	177.97
Q89ZN8	Glutamine synthetase BT_4339	39.7805	30	54	28	729	82.8	6.27	3773.4	3933.6	3801.9	7167.8	4146.4	4458.6	1425.9	1598.9	1385.8	4352.8	4502.8	4486.8	0.73	0.331	154.59
Q89YR7	Tryptophan synthase BT_4664	46.2441	18	54	18	426	46.5	5.86	1484.7	1642.7	1620.9	11202.2	13152.3	12881.6	729.9	721.4	637.5	4808	1743.1	3148.3	0.128	0.215	164.7
Q8A0T4	TPR domain-containing protein BT_3937	53.4375	22	54	22	320	36.3	4.84	4567.4	4733.4	4697	6631.7	9202	8971	467.7	580.4	318.6	5750.9	5297.1	5905.6	0.564	0.081	132.66
Q8A1F8	Alkaline phosphatase III BT_3708	41.7559	23	53	23	467	51.4	7.52	3234.1	2181.3	2103.4	13425.8	8919.3	9430.6	5507.6	5076.8	6897.5	653.8	673.4	878.9	0.237	7.924	172.33
Q8ABC5	Stress responsive A/B barrel domain-like protein BT_0185	59.596	8	53	7	99	11.2	5.8	15345.9	18683.2	18250.7	7166.3	13857.7	12699.1	2504.6	1470.8	2239.6	142.9	388.9	782.7	1.55	4.728	163.06
Q8AB53	Putative glucosamine-6-phosphate deaminase-like protein BT_0258 BT_0258	37.1041	22	53	22	663	75.2	6.02	9672.6	7696.8	7210.7	5400.6	3660.2	3947.2	3081.9	2573.6	2415.9	989	856.7	1069.7	1.89	2.769	163.5
Q8A137	3-oxoacyl-[acyl-carrier-protein] synthase 3 protein 2 fabH2	38.209	13	53	11	335	37	6.35	4131.5	4758.2	4390.1	8488.4	8233.9	8367.2	1688.6	1470	1513	1319.1	925.9	1213.3	0.529	1.351	176.99
Q8A448	Aspartate ammonia-lyase BT_2755	44.0329	22	53	22	486	53.4	6.25	5416	7208.1	6723.6	7911.5	5659.1	5702.1	1597.5	1372.6	1275.6	2934.4	2472.5	2585.9	1.004	0.531	157.08
Q8A256	UDP-N-acetylmuramoylalanine--D-glutamate ligase murD	57.4324	21	53	21	444	49.5	5.97	3328.4	3643.3	3366.9	5948.6	8940.4	9025.9	704.7	701.7	723.4	2276	1673.6	1998.8	0.432	0.358	159.35
Q8A2R7	SusD homolog BT_3238	32.7553	16	52	15	519	57.8	5.47	7055.9	6065.4	6084.1	701.7	723.3	690.3	23726.5	28794.3	24889.3	4768.7	5827.1	5816.4	9.079	4.717	161.13
Q8A9P5	Uncharacterized protein BT_0770	33.1081	5	52	5	148	16.3	5.19	10044	10874.2	11910.3	3945	6786.3	6332.9	1476.9	1209.2	1545.6	165.7	223.3	534.1	1.924	4.584	163.65
Q8A0N5	Putative patatin-like protein BT_3986	54.9479	17	52	17	384	42.3	4.89	12931.3	6401.6	8696.8	514.9	382.1	329.3	16053	21467.1	18513.8	5400.3	4448.9	4548.4	22.858	3.892	181.69
Q8A873	ATP synthase subunit E BT_1301	74.4898	20	52	20	196	21.8	5.06	6725.3	6275	6477.4	10619.7	6963.1	7121.7	1673.1	1757.7	1940.3	772.8	1075.5	980.2	0.788	1.899	170.85
Q8A840	PhoH-like protein BT_1334	50.1134	24	52	24	441	49.5	5.69	6637.3	10449.1	6589.1	4933.4	2947.5	3068.1	1680.8	1720.7	1824	1096.4	895.5	1141.6	2.162	1.668	154.03
Q89YZ0	Uncharacterized protein BT_4590	58.9552	14	52	14	134	15.8	5.1	1903.7	2996.9	1767.6	10562.4	11212	11260.3	1318.8	1021.1	866.7	702.5	670.3	766.2	0.202	1.499	204.01
Q8A5J7	Uridylate kinase pyrH	50.4237	13	52	13	236	25.5	5.76	2956.4	3870.2	2476.2	10369.3	11245.7	11103.6	3591.7	3912.3	3736.5	3753.1	2958.8	3580.3	0.284	1.092	146.06
Q89ZA3	Uncharacterized protein BT_4474	44.7222	31	52	31	720	83.8	7.39	3464.5	4575.4	3878.7	5435.5	4245.1	4465.4	1287.4	1198.2	1447.9	1961.5	1899.3	1666.3	0.843	0.712	150.83
Q8ABB0	ATP phosphoribosyltransferase hisG	51.5901	19	52	19	283	31.3	5.48	6601.4	8243.4	6869.8	10491.1	10112.3	10854.1	2000	1380	1728.9	3232.4	1649.9	3209.2	0.69	0.631	116.44
Q8A497	Methionine aminopeptidase map	53.9623	14	52	14	265	29.1	5.3	6804.9	7380.4	7404.7	4728.1	7083	6946.9	1013.7	770.7	1209.4	1848.5	2196.9	1807.5	1.151	0.512	146.91
Q8A9M2	Xylose isomerase xylA	49.3151	22	51	21	438	48.9	5.35	9167.8	7481	10000.6	2813.2	2269.6	2402.5	6524	5012.1	7715.8	564.2	596.2	639.9	3.56	10.694	144.17
Q8A157	Putative endothelin-converting enzyme BT_3810	42.9907	12	51	12	214	23.9	5.49	11467.6	9919.3	11826.8	6668.6	4995.4	5662.4	3329.9	2797.4	3504	603.6	674.5	780.1	1.917	4.679	159.3
Q8A135	GTPase Der der	49.6568	20	51	20	437	49.7	7.8	2475.7	3160.3	2418.7	8233.3	9297.5	9689.5	1286.4	1144.1	1067.9	320	386.2	400	0.296	3.163	163.6
Q8A418	30S ribosomal protein S15 rpsO	83.1461	10	51	10	89	10.5	9.89	3517.1	4219.9	3346.1	22246.5	14274.7	15218.4	1459.4	1156.6	1157.5	400.5	529.1	922	0.214	2.038	139.06
Q8A0M0	Putative chromosome partitioning protein parB BT_4001	66.2162	19	51	19	296	33.6	6.43	1970.3	4190.4	1921.2	8868.9	11071.9	10890.1	1020.7	897.8	909	394.3	461.7	543.6	0.262	2.02	168.12
Q8A7X1	1-deoxy-D-xylulose-5-phosphate synthase BT_1403	39.8291	21	51	21	585	64.8	5.05	4231.9	4730.9	4552.8	5382.4	5609.7	5438.9	3386.6	2388.4	2946.7	1664.3	1641.2	1749.6	0.823	1.725	171
Q8A568	Uncharacterized protein BT_2374	43.9324	30	51	30	651	73.5	7.88	7198.2	7459.7	7801.6	6360	4784.4	4813	2632.6	2772.8	2945.5	2060.5	1761.9	1769.4	1.407	1.493	129.94
Q89ZX5	SusD homolog BT_4246	33.3333	19	51	19	642	72.9	5.1	7717.4	3848.2	6527.6	553	483.4	483	15075	14524	13986.4	10826.1	11508.6	10742.1	11.908	1.318	173.64
Q89YY9	N utilization substance protein B homolog BT_4591	47.3077	13	51	13	260	30.5	5.06	4836.2	7145.2	5038	7096.1	7956.1	8725.5	2384.5	2148.6	2302	2540.4	2541.1	2588.8	0.716	0.891	169.99
Q8A177	SusD homolog BT_3789	41.7299	28	51	26	659	75.8	5.31	6440.1	3798.3	4635	328.1	268.1	244.7	14728.3	17082.1	12835.9	19504.2	17970.4	17509.5	17.688	0.812	145.69
Q8A6G1	O-acetylhomoserine (Thiol)-lyase BT_1923	39.4366	15	51	15	426	46.6	5.87	3252.2	3122.3	3334.3	9346.7	9129.9	9059.1	543	590.9	684.7	1553.8	1449.7	1214.9	0.353	0.431	139.17
Q89YZ8	Amidophosphoribosyltransferase BT_4582	49.467	24	51	24	469	52.2	6.54	3620.1	3583.1	3747.7	8088.8	7012.3	7614.9	1430.2	1043.4	1010.9	2769.1	2703.4	3208.8	0.482	0.401	160.81
Q8A4H4	SusD homolog BT_2625	36.9697	23	51	23	660	75	5.69	5414.6	3367.6	4329.1	330	247	276.5	9992.8	10244.5	9475.4	39317.7	39361.9	36813.6	15.363	0.257	151.49
Q8A099	SusD homolog BT_4122	36.1795	21	50	21	691	77.4	5.17	6166	3796.6	5114.5	449.3	633.5	533.6	21252.8	23137.2	24440.7	1148.2	1029.9	973.8	9.328	21.838	166.85
Q89Z60	Putative type I restriction enzyme BthVORF4518P BT_4517	41.9534	35	50	35	901	102.3	5.81	3522.6	4746.1	3493.9	5148.6	5463.7	5617.8	3173.5	3280.6	3023.7	331.5	232.5	207.5	0.725	12.285	132.67
Q8A2L1	Putative alpha-glucosidase BT_3294	38.6154	28	50	26	650	74.8	7.01	3483.5	2929.5	3461.1	5994.5	5666.6	5956.9	3532.4	5134.8	3467.3	431.6	458.9	401.6	0.56	9.391	144.54
Q8A5Z7	DNA topoisomerase III BT_2089	39.1667	30	50	30	720	81.1	8.15	4089.2	4243.7	4601.1	8315.8	6749.7	7201.7	5164.8	5329.4	5320.7	737.4	856.5	894.3	0.581	6.356	140.94
Q8A3C1	DNA topoisomerase (ATP-hydrolyzing) BT_3033	38.56	26	50	26	625	70.7	6.14	4802.9	7424.1	4899.2	9048.9	8717.3	9044.3	1551.8	1463.6	1198.8	669	434	681.3	0.639	2.362	145.81
Q8A158	ABC transporter ATP-binding protein BT_3809	45.6221	31	50	29	651	74.1	5.39	3568.8	4666.7	3706.4	5240.6	5789.2	5977.9	1610.4	1936	1496.7	630.6	784.4	751.5	0.702	2.328	141.38
Q8A733	50S ribosomal protein L31 type B rpmE2	79.7619	7	50	7	84	9.6	9.41	1748	2321.3	1676.1	12271.8	8243.7	7724.8	1156.6	560.8	922.7	452.9	388.2	375.5	0.203	2.17	148.85
Q8A7Z7	Histidine biosynthesis bifunctional protein HisIE hisI	76.8473	15	50	15	203	23.1	5.24	4212.4	4923.2	4873.9	7201	11219.8	10841.6	1131.2	985.4	916.2	409.4	460.1	588.7	0.479	2.08	146.92
Q8A8G0	Glycerate dehydrogenase (NADH-dependent) BT_1207	52.2013	13	50	13	318	34.8	6.11	5068.9	5496.4	6311.3	3804.9	4497.3	4355.1	1787.8	1452	1819.5	721.7	901.8	996.9	1.333	1.931	170.89
Q8A001	Flotillin-like protein BT_4220	50.3623	27	50	27	552	60.3	5.4	12052.6	6738.9	7371.8	4756	2528	2404.5	752.8	697.7	655.4	351.1	338.3	534.1	2.7	1.721	152.82
Q8A338	2-dehydropantoate 2-reductase BT_3117	51.1551	16	50	16	303	32.6	6.55	3295.7	3686.4	3384	5198	9271	9540.6	746.6	540.9	592	308.4	384.9	478.7	0.432	1.604	172.38
Q8A1D5	Orotate phosphoribosyltransferase pyrE	45.283	10	50	10	212	23.4	6.6	4769.9	6327.3	4437.5	7889.6	8208.3	8442.2	456.1	363.2	395.6	884.1	226.1	442.5	0.633	0.782	116.38
Q8A8Y0	Concanavalin A-like lectin/glucanase BT_1037	32.6582	15	50	15	395	43.7	5.19	5066.2	3444	3939.1	1132.5	582.1	719	9153.7	9182.2	9354.1	21936.3	25171.5	24038.6	5.116	0.389	151.05
Q8A8X3	Putative secreted endoglycosidase, GH family 18 BT_1044	43.4066	14	50	14	364	41.6	5.22	3172.6	2372.7	2621.7	3292.9	1946.4	1998	3919.6	5855.5	4100.6	33833	38961.6	39058.3	1.128	0.124	166.79
Q8AAG8	Putative lipoprotein BT_0497	43.1818	12	50	12	220	25.2	4.6	640.6	572.2	579.9	2690.5	1369.8	1612.9	5752.2	4997.2	4254.5	49802.8	52445	53037.6	0.316	0.097	156.11
Q8A103	Beta-N-hexosaminidase, glycosyl hyrolase family 20 BT_3868	46.2935	31	49	31	661	74.6	7.36	7479.7	6595.5	8317	1431.2	1449.7	1443.7	2478.3	2730.2	2898	235.2	280.5	162.2	5.178	11.957	150.07
Q8A247	Hemolysin A BT_3459	51.9288	16	49	16	337	38.8	5.4	2886.2	3289.6	3263.5	5976.1	10335.3	9551.9	891.5	871.4	758.8	657.5	417.7	654.9	0.365	1.458	179.96
Q8A095	Flavoprotein BT_4126	46.2312	16	49	16	398	45.2	6.7	5503.1	3868.8	3501.9	7953	5446	6622.2	4600.7	3541.5	5290.2	3736.7	2899.1	3235	0.643	1.361	162.29
Q8A480	30S ribosomal protein S19 rpsS	67.4157	7	49	7	89	10	10.68	3007	2529.1	2632.3	12468.5	6709	7615.7	1690.6	1646.8	1637.2	1985.1	1950.1	2327.7	0.305	0.794	177.13
Q8A6L6	2-isopropylmalate synthase leuA	52.2088	21	49	21	498	54.4	5.92	4564.5	6163.2	4724.4	9181	6140.4	6798	368.9	327.9	312.9	1612.8	1663.5	1607.5	0.699	0.207	157.34
Q8A015	Bifunctional enzyme LpxC/FabZ lpxC/fabZ	37.961	18	49	18	461	51.6	6.1	2789.6	2995.5	2923.3	6930.4	4703.1	4866.8	412	392.4	442.9	2388.1	2065.6	2212	0.528	0.187	129.88
Q8A5R8	Uncharacterized protein BT_2170	54.8611	10	49	10	144	16	9.29	1089.8	1094.5	932.7	9586.4	2997.8	3801.8	3464.6	5274.7	3920.1	36910	45653.4	45703.6	0.19	0.099	172.81
Q8A7A1	Putative secreted sulfatase BT_1624	40.3883	24	48	24	515	56.3	6.99	6682.9	8339.5	7927.4	3092.7	4160	3894.7	5928.7	6853.2	7941.1	659.1	772.4	715.6	2.059	9.651	159.61
Q8A6A6	Meso-diaminopimelate D-dehydrogenase BT_1979	55.1839	15	48	15	299	32.5	6.54	4918.7	3962.8	6280	5002.9	3301.5	4524.9	12593.2	8090.4	14641.5	2161.3	1881.7	1924.2	1.182	5.92	167.82
Q89ZT1	Putative chitobiase BT_4295	36.9707	25	48	25	614	68.3	5	19429.7	10379.3	15040.2	647.9	667.3	572.9	10695.4	9404.4	10445.4	2480.9	1588.2	1391.7	23.753	5.594	152.47
Q8A0H2	Putative ArgK protein with ATPase and kinase domains BT_4049	60.4396	21	48	21	364	40.4	6.27	6041	7182.1	6599.8	6329.9	6341.9	6447.5	2250.3	4021.7	2255.2	976	820.9	1003.4	1.037	3.045	130.16
Q8A383	Collagenase BT_3072	49.1803	22	48	22	427	48	6.37	3184.5	3679.5	3275.6	6255.4	5600.6	6002.4	1278.8	1167.8	1077.3	603.6	512.1	572.7	0.568	2.087	145.95
Q8A2F0	Putative auxin-regulated protein BT_3355	40.3579	20	48	20	503	57.4	7.17	4003.8	4716.7	4827.3	7788.4	8341.3	8762.1	571.5	688.8	548.4	370.9	279	464.6	0.544	1.623	144.04
Q8A2B1	Biosynthetic arginine decarboxylase speA	33.6508	23	48	23	630	71.2	5.24	2658.7	2808	2561.1	7603.9	5440.3	6162.1	2366.9	2098.1	2061.1	1671.8	1073.9	1285.6	0.418	1.619	144.08
Q8A9N0	Glutamine synthetase I BT_0785	40.4	17	48	17	500	55.9	5.72	1901.9	1181.4	1932.2	9384.4	5985.2	6535.2	1251.6	1390.9	1701.8	3386	2746.6	2647.6	0.229	0.495	155.81
Q8A0A0	SusC homolog BT_4121	22.8546	26	47	25	1142	127.3	6.6	6414.6	4454.7	5471.9	805.7	1468	1275.7	22336.2	21118.4	24540.8	959.1	831.4	801.8	4.604	26.23	136.97
Q8A309	TenA family transcriptional activator-like protein BT_3146	54.4715	11	47	11	246	28.1	5.02	8063.5	8276	8583.8	4333.2	3872.5	4143.4	9432.9	6924	10009.8	589.3	573.7	879.4	2.018	12.91	143.46
Q8A626	Cytidylate kinase cmk	73.3624	16	47	16	229	25.7	5.44	3458.1	5617.8	3492	6497.8	12462.3	11844.2	1912.9	1400.2	2104	232.9	286.6	247	0.408	7.068	150.8
Q8AAW2	Xylulose kinase (Xylulokinase) BT_0350	37.8531	18	47	18	531	57.7	5.16	15713.4	14187.4	17343.9	1241.9	1521.6	1336.5	1520.7	941	1421.1	209	311.8	485.7	11.523	3.858	126.4
Q8A7T5	SusD homolog BT_1439	41.5822	18	47	18	493	55.4	5.49	4560.1	3656.4	3809.6	533.2	518	502.5	28683	34248.4	29097.7	6809.4	8687	8808	7.74	3.787	164.55
Q8A0S3	Uncharacterized protein BT_3948	51.8841	19	47	19	345	39.1	5.5	3906.1	4482.7	4224.7	5821.1	7984.5	8380.8	1203.1	1472.4	1151.7	407	353.7	493.7	0.569	3.051	130.51
Q8AAA7	Mannose-1-phosphate guanylyltransferase BT_0558	58.8571	25	47	25	350	39.4	5.41	4957.9	4768.7	5413.1	4839.5	6301.3	5999.5	670	772.5	729.7	294.1	238.8	299.2	0.883	2.611	141.95
Q8A8X7	SusC homolog BT_1040	26.5217	25	47	24	920	102.4	6.24	7641.4	4269.1	5872.4	522.2	412.7	398.5	9416.9	9284.3	10644.9	6743.4	4989.4	4888.4	13.336	1.766	143.86
Q8ABW3	Uncharacterized protein BT_p548235	44.4223	24	47	24	502	57.1	6.81	6528.3	7408.1	7080.1	5562.7	6099.7	6345.6	1217.1	939.4	1017.3	782.1	770.8	715.4	1.167	1.399	125.34
Q8A483	50S ribosomal protein L16 rplP	65.9722	13	47	13	144	16.2	11.03	1409.9	1643.3	1422.1	9774.8	9676.8	8640.6	824.5	762.9	669.8	1916.7	2006.3	2220.7	0.159	0.367	136.32
Q8A199	Lactaldehyde reductase BT_3767	42.7083	15	47	15	384	40.7	5.26	11793.9	10315.5	13769.3	1131.8	1070.4	1030.7	489.4	493.1	358	3837.2	2182.9	3522.7	11.098	0.14	138.78
Q8AAV2	SusC homolog BT_0362	28.694	27	46	26	1049	118.3	5.99	7732	4258.3	5551.8	1061.5	1079.3	1029.3	21352.1	18340.6	22620	674.6	1051.4	716.2	5.533	25.514	141.35
Q8A0I2	SusC homolog BT_4039	26.5247	24	46	23	1033	115.3	7.72	7087.6	4304.6	5484	826.1	1090.1	986.7	19790.7	16030.3	21538.8	2350.1	2591	1588.3	5.813	8.785	150.29
Q8AAT5	UDP-glucose 6-dehydrogenase BT_0379	62.5571	26	46	7	438	49.2	5.69	1964.8	2898.2	1666.1	7278.4	7502.8	8070.7	1473.5	1253.2	1212.4	439.3	294.1	352.8	0.286	3.627	144.04
Q89Z39	Type I restriction enzyme EcoR124II M protein BT_4538	43.1335	24	46	24	517	58.8	4.86	2482.3	2483.3	2593.6	6614.3	4917.3	5161.8	2935.9	4650	3115.7	1244.1	1346.7	964.3	0.453	3.01	158.93
Q8AAY3	Ketoisovalerate oxidoreductase subunit vorA BT_0329	65.5556	10	46	10	180	19.8	7.55	1862.6	1932.5	1802.8	8380	10451.3	10746.2	916.4	764.6	706.3	207.3	299.6	377	0.189	2.701	155.07
Q8A9W5	GTP pyrophosphokinase BT_0700	34.1463	26	46	26	738	84.4	8.57	7999.1	9507.9	8561.1	3078.2	3049.7	3161.9	1155.8	1119	885.1	1144.9	600.2	613	2.806	1.34	131.37
Q8A9I6	UDP-glucose 6-dehydrogenase BT_0829	50.5721	22	46	21	437	48.7	5.85	2869.2	2999.4	2825.3	5467.2	4531.8	5026.6	2923.4	1991.7	2011.9	1919.9	2030.1	1890.3	0.579	1.186	130.24
Q8A182	Putative alpha-1,2-mannosidase BT_3784	36.1842	25	46	14	760	86.5	7.18	2305.5	1996	2285.6	2362.3	2005.1	2043.1	2080.9	1905.8	2551.1	3042.4	1803.6	3136.7	1.028	0.819	144.58
Q89ZC1	Putative electron transport protein BT_4456	47.9393	22	46	22	461	52	6.73	9140.6	13469.3	9992.1	4128.4	3562	3680.3	1850.7	1718.7	1550	2325.8	1693.8	2266.7	2.867	0.814	130.91
Q8A0P0	Uncharacterized protein BT_3981	58.3333	18	46	18	228	25.8	8.54	7911.2	3664.3	5058.7	12162.6	5203.6	4528.1	1549.7	1332.3	1085	2375.3	3089.5	2976.4	0.76	0.47	125.06
Q89ZR3	50S ribosomal protein L27 rpmA	68.5393	7	46	7	89	9.6	9.83	1443.9	2213.2	1650.5	9500.1	12510.8	11082.5	217.1	140.3	176.4	415.1	285.6	503	0.16	0.444	126.59
Q8A8C3	Chaperone protein DnaJ dnaJ	43.6869	20	46	20	396	42.3	8.05	5337.7	4183.1	4864.7	7663.1	5424.3	5809.3	318	323.6	301.7	1385.7	642.8	916.5	0.761	0.32	150
Q8A0R1	Alpha-1,2-mannosidase-like protein BT_3960	35.8268	16	46	16	508	55.2	4.93	3080	4322.7	2970.2	5749.7	1719.2	1920.3	4784	7095.4	5440.1	26986.4	33167.6	30434.2	1.105	0.191	143.6
Q8ABM7	Uncharacterized protein BT_0083	45.1389	14	45	14	288	33.2	4.58	8904.2	7413.2	8992.4	4347.2	4645.6	4415.5	2248.2	2065.4	2456.4	168.3	188.8	262.4	1.888	10.927	129.77
Q8A750	Conserved protein, with a conserved TPR domain BT_1675	36.6485	30	45	29	734	86.7	5.31	3153.5	3749.6	3340.8	4799.4	3683.3	3890.8	3268.6	2747.8	3488.8	1300.2	998.8	880.1	0.828	2.99	121.97
Q8A3B9	Carboxy-terminal processing protease BT_3035	32.3251	22	45	22	529	59.7	8.66	2908.5	3313	3057.4	4006.8	4608.6	4823.7	10334.4	11486.8	9690.8	3437.5	3495	3755.9	0.69	2.948	126.02
Q8A4D6	Tetratricopeptide repeat family protein BT_2663	45.1346	24	45	24	483	54.1	5.39	4856.3	7736.2	4957.4	3896.7	5259	5136	1915.2	2197.1	1880.2	693.1	653	734.4	1.228	2.88	147.12
Q8AAB8	LL-diaminopimelate aminotransferase dapL	45.6098	17	45	17	410	45.7	6.46	6361.5	11871	7097.7	815.3	932.4	865.3	1451.3	1204.4	1204.8	410.5	589.8	588.1	9.694	2.431	131.47
Q8A0N7	SusD homolog BT_3984	27.0019	13	45	12	537	59.3	5.2	7772.3	5042.4	5533	457.2	287.2	245.1	16270.1	16549.1	17298.3	8714.6	7817.5	7743.8	18.542	2.065	133.14
Q8A4A0	30S ribosomal protein S11 rpsK	28.6822	5	45	5	129	13.9	10.4	1112.1	1174.7	997.1	10494.7	6474.6	6733.4	558.8	493.7	587.3	362.3	406.3	424.3	0.139	1.375	179.63
Q8A7E8	Putative Pirin family protein BT_1576	34.188	10	45	10	234	26.5	6.23	11492.3	14802.6	12974	2683	4220.8	4043.2	1633.9	1309.5	1245	1219.1	1313.8	1146.2	3.587	1.138	118.56
Q8A1V8	Putative long-chain-fatty-acid--CoA ligase BT_3550	40.9318	24	45	24	601	68.4	6.6	3982.5	4046.2	4251	5826.7	5714.8	6114.9	2729.1	2063.1	2022.2	2522.8	1974.6	2332.6	0.695	0.998	126.1
Q8A9S2	Penicillin-binding protein 1A (PBP-1a) BT_0743	34.2747	27	45	27	779	87.7	7.96	3958.2	3271.3	3787.5	6383.8	4155.8	4505.7	1670.7	3038.8	1609.6	3125.6	2195.9	2240.7	0.732	0.836	128.91
Q8A136	GTPase Era era	59.727	19	45	19	293	33.8	7.46	3842.3	5972.3	4119.8	8960.6	11455.2	12280.8	121.2	75	124.3	30.4	160.3	193.8	0.426	0.834	99.68
Q8A9S8	Formate--tetrahydrofolate ligase fhs	47.3874	23	45	23	555	60.4	6.67	2280.2	2390.3	2475.4	7067.7	5253.1	5745.6	2112.7	1858.4	1906.8	3226.9	2989.6	2966.3	0.396	0.64	137.66
Q8AAN4	Indolepyruvate oxidoreductase subunit IorA BT_0430	30.9434	19	45	19	530	58	5.67	6839.9	7759.5	7158.2	7453.2	7288.4	7195.5	339.2	290	281.4	667.1	371.6	619.2	0.992	0.549	126.95
Q8A1C1	Uncharacterized protein BT_3745	38.5027	15	45	15	374	41.2	4.91	4640.3	4219.2	3970.1	1824.4	1146.8	1211.1	18221.1	25352.9	17949.3	32993.6	49723.3	51285.1	3.068	0.459	162.14
Q8A7N4	Uncharacterized protein BT_1490	36.5008	20	45	20	663	73.7	4.7	3598.5	3187.9	3245.7	1081.6	868.8	1063.5	9344.9	10629	9130.8	27145.1	29578.6	27360.2	3.329	0.346	160.56
Q8A9P2	Alpha-amylase 3 BT_0773	42.3009	25	45	25	565	65.2	5.66	7457.2	6344.2	7341.8	3805.9	3441.2	3562.4	2051.6	1917.1	1988.8	12753.2	14491	15059.6	1.956	0.141	120.37
Q8A4W7	Aminotransferase, class IV BT_2480	47.3684	21	45	21	456	51.2	7.05	952.4	897.2	808.9	1135.4	1079	1100.8	4995	6176.3	4925.7	32852.1	49422.5	39668.3	0.802	0.132	174.91
Q89YL2	Uncharacterized protein BT_4719	37.5	11	44	11	240	27.7	4.94	11856.5	8193.4	10512.9	750.8	754.4	809	31228.3	42559.9	33377.9	5277.4	5633.1	4808.6	13.207	6.818	134.26
Q8A6M6	TPR-repeat-containing protein BT_1851	51.1029	14	44	14	272	31	5.35	6031	5793.7	6765.2	3228.5	6252.8	5871.2	4700.9	5015.7	4742.6	866.4	911.7	736.1	1.211	5.751	152.54
Q8A185	Uncharacterized protein BT_3781	36.1746	21	44	14	481	54.7	6.23	9282.8	8987	11259.9	2711	3282.4	3406.9	7533.6	7336.2	8594.4	1104.2	1437.7	1686	3.141	5.55	134.18
Q8A0Y2	Subtilisin-like serine protease BT_3889	37.9157	18	44	17	451	49.4	6.8	3439.5	3164.4	3569.1	4638	7853.5	7319.1	3626.5	2480.1	3503.2	1098.6	1094.4	929.4	0.514	3.078	154.4
Q8A0N3	Putative peptidoglycan bound protein BT_3988	41.4414	14	44	14	444	48.6	4.69	10818.5	5571.6	7815.4	586.2	469.3	433.5	10836	13122.9	12996.8	5109	3670.3	3511.7	16.256	3.007	160.35
Q8A464	Transcription termination/antitermination protein NusG nusG	63.3333	11	44	11	180	20.2	7.39	2026.7	2931.6	2398.6	6187	8601.2	8943.3	613.8	595.5	519.8	72.5	178.6	341.1	0.31	2.92	128.09
Q89Z61	Uncharacterized protein BT_4516	39.5509	24	44	24	579	68	5.73	4841	5650.4	5065.4	5275.1	3710.9	4120.6	1804.2	1462.5	1931.4	1393.6	1424.3	1512.9	1.187	1.2	127.06
Q8A513	Pyridine nucleotide-disulphide oxidoreductase BT_2434	40.5569	27	44	27	826	90.3	7.49	6063.7	3887.7	6493.5	7298.3	4389.3	4734.8	784.7	649.5	944.3	588.8	728.2	671.8	1.001	1.196	128.33
Q8A3W5	Ribosome-binding factor A BT_2839	80.9091	12	44	12	110	12.8	9.04	5983.9	7922	6768.1	5754.5	10854.7	11606.2	408.4	524.6	510.1	412.6	826.5	413.8	0.733	0.873	91.58
Q8AAQ4	Sporulation related BT_0410	68.9024	10	44	10	164	17.7	8.65	8663.5	6049.1	8240.7	3445.9	1678.5	1772.8	9840.9	14897.8	11332.9	12960.5	15736.3	17902.4	3.328	0.774	140.49
Q8A083	Putative aminotransferase BT_4138	43.4447	18	44	18	389	44.9	5.81	5638.8	5858.5	6051.5	2827.9	3793.5	3876.6	1637.2	1731.9	1357.1	2349.8	2024.2	2453	1.672	0.692	136.31
Q8A8L8	Type II restriction enzyme HpaII BT_1149	51.8006	23	44	23	361	41.2	5.58	3379.5	3389.6	3299.1	5816.4	5610.1	6096.4	1142.9	1019.9	814.8	2912.9	2178.7	2922.2	0.575	0.372	120.3
Q8A6S7	Putative vitamin B12 receptor BT_1799	34.2466	30	44	30	949	107.2	7.61	462.9	336.8	385.9	553.4	576.5	595.7	9300.4	10374.4	6974.5	32120	51038	44578.3	0.687	0.209	138.22
Q8A388	Uncharacterized protein BT_3066	30.4843	22	44	22	702	79.3	6.42	1097.3	1233.8	1020.1	3232	1518.1	1899.8	3492.7	3794.9	3498.9	20205.5	32109.7	30204.4	0.504	0.131	118.24
Q8A4B7	Putative cation efflux transporter BT_2686	25.0951	23	43	23	1052	115.4	5.31	7835.4	5865	5264.8	4863.2	2812.9	2835.2	2835.3	2830.4	2456.5	242.7	377.5	333.1	1.804	8.52	139.41
Q8A3V4	Putative two-component system sensor histidine kinase BT_2850	41.5861	23	43	23	517	58.9	8.54	3957.6	3731.1	3690.8	9405.7	5084.6	5696.5	1032.5	1128.7	860.1	93.4	122.6	218.2	0.564	6.958	151.48
Q8A2B0	Acetylglutamate kinase argB	60.7004	12	43	12	257	27.4	5.72	3750.3	4802.9	4138.5	5992.6	9622.8	10017.5	1461.3	1288.6	1109.3	398.9	342.8	543.6	0.495	3.003	143.47
Q8A531	Homoserine O-acetyltransferase metAA	58.0328	16	43	16	305	35.9	5.34	3606.8	3307.1	3944.7	4516.4	6829.8	6808.8	1826.7	1510.7	1311.7	811.1	633.5	731.8	0.598	2.136	121.07
Q8A783	Uncharacterized protein BT_1642	44.7217	22	43	12	521	60.2	5.96	3214.7	5124.2	3630.7	6553.3	7171.4	8160.5	2984.9	2683	3097.6	2110.2	1248.8	1365.9	0.547	1.855	115.65
Q8A3Z2	Alkyl hydroperoxide reductase C22 protein BT_2812	71.8085	14	43	14	188	21	5.41	3517.4	4153.6	3939.9	6351.4	7605.1	4322.4	833.1	607.4	657.5	385.4	303.5	525.9	0.635	1.727	147.13
Q89YZ1	50S ribosomal protein L25 rplY	39.7959	10	43	10	196	21.2	9.2	1158.5	1545.7	832.4	15813.5	12231.9	12945.6	594.4	650.3	607.7	593.3	551.3	692.2	0.086	1.009	114.4
Q8A993	S-layer domain containing protein BT_0924	44.6475	17	43	17	383	41.8	9.16	17104.1	8572.2	9563.5	3131.2	1745.1	1690.5	1840.8	1615.4	1631.1	1691.4	1628	1725.1	5.366	1.008	112.24
Q8A175	Concanavalin A-like lectin/glucanase BT_3791	41.6514	20	43	20	545	60.6	5.08	10082.8	6867.1	8805.4	482.2	426.2	372.7	4953.5	5819.6	5046.1	8588.4	7524.8	8043.3	20.104	0.655	138.39
Q8A4X5	Uncharacterized protein BT_2472	35.514	6	43	6	107	12.5	9.85	2436.6	4254.8	3038	5803	9671.7	8048.2	340.7	375.3	469.3	861.4	1010.3	985.2	0.414	0.415	124.47
Q8A1E9	N-acetylornithine carbamoyltransferase argF'	38.3648	13	43	13	318	36.4	5.47	6467.5	8097.4	7519.7	4808.1	5718.5	6071	298.7	333.8	377.5	1024.2	781.4	1121.6	1.331	0.345	126.46
Q8A8X4	SusD homolog BT_1043	47.619	22	43	22	546	60.9	5.49	3183.9	1781.6	2658.6	1488.8	802.3	914	9255.3	10467.5	9984.1	33556.8	36312.4	34351.9	2.379	0.285	144.27
Q8A2H4	SusD homolog BT_3331	39.8601	21	43	21	572	64.6	5.24	611	412.3	567	363.3	363.9	402.4	3094	3167	2847.5	32961.4	32171.5	31642.2	1.408	0.094	140.13
Q8AAL2	SusC homolog BT_0452	23.8361	22	42	21	1074	118.1	6.52	4364.9	3063.3	3196.7	303.3	289	267.3	11413.4	12660.9	10948.9	935.1	924.2	808.4	12.359	13.129	139.31
Q89ZS3	Glycogen debranching enzyme-related protein (4-alpha-glucanotransferase) BT_4303	34.7287	22	42	22	645	74.9	6.4	9760.7	7435.8	9253.2	953	863.4	804.7	3129.1	2948.7	2555.8	421.4	412.7	505.4	10.091	6.445	141.16
Q8A1L7	UDP-N-acetylmuramoyl-tripeptide--D-alanyl-D-alanine ligase murF	49.0741	21	42	21	432	47.7	5.41	4134.2	3594.8	4409.7	4412.4	6583.5	6770.6	5517.3	4761.4	4856	652.8	923.6	864.6	0.683	6.2	135.59
Q8A4S8	Glycine cleavage system H protein gcvH	36.5079	5	42	5	126	13.9	4.07	7583.5	8590.5	9797.1	1613.8	2510.8	2268.6	2095	1648.3	2134.3	97.7	411.3	463.8	4.062	6.043	107.4
Q8A2G3	Uncharacterized protein BT_3342	53.2819	19	42	19	259	29.8	8.44	6226.9	6211.7	7243.3	3823.6	6836.8	7236.5	6237.3	5858.4	6754.7	807.4	1040.7	1275.6	1.1	6.035	94.45
Q8A9P4	1,4-alpha-glucan branching enzyme BT_0771	42.0896	25	42	25	670	77.1	6.44	3064.3	3445.9	2308.9	5282.2	3557.5	4225.2	6258.1	4759.6	4667.3	1116.1	957.7	871.9	0.675	5.325	133.09
Q8A119	Major outer membrane protein OmpA BT_3852	25.6345	11	42	11	394	43.3	6.81	8066.5	4773.4	4900.6	598.2	760.4	701.4	20586.3	19344.2	25925.7	4467.3	4618	4226.4	8.612	4.947	135.42
Q8A2B9	ABC transporter, ATP-binding protein BT_3386	33.3879	21	42	21	611	68.6	8.51	3236.5	3506.7	2794	6598	3934.4	4145.5	577.6	659.9	621.1	67.6	230.1	203.5	0.65	3.708	110.84
Q8AAV6	Aldose 1-epimerase BT_0356	42.2164	16	42	16	379	41.5	5.22	10810.4	8953.6	12135.6	1030.7	789.1	628.1	1896.6	1605.7	2264.9	508.7	473.2	683.9	13.031	3.462	124.58
Q8A9C3	Dihydroorotate dehydrogenase B (NAD(+)), catalytic subunit pyrD	41.5842	12	42	12	303	32.3	5.78	4505.4	3243	4878.1	4379.1	5086.7	5346.8	1847.8	1931.9	1803.5	554.2	707.9	622.1	0.852	2.963	138.3
Q8A5W0	Uncharacterized protein BT_2126	53.7313	14	42	14	268	30.1	4.86	5579.3	5881.8	5734.4	5584.2	4682	4972.8	2647.6	3936.7	3179.1	1206.6	1259	1354	1.128	2.556	125.99
Q8A2K2	ATP-dependent RNA helicase BT_3303	41.2674	29	42	29	647	73.4	9.09	1862.5	1956.4	1749.4	8303.6	5551.2	6365	548.4	701.9	575.8	254.3	282.4	235.4	0.275	2.365	135.07
Q8AA66	UDP-glucose 6-dehydrogenase BT_0599	48.6301	22	42	3	438	49.3	5.68	507.9	1281	387.6	1907.6	1935.9	1932.9	301.4	330.5	275.5	74.5	176.1	136.9	0.377	2.341	131.2
Q8A4N5	Uncharacterized protein BT_2564	42.5587	18	42	18	383	42.8	6.81	4694.2	5942	4845.4	6167.6	4216	4466.1	2496.7	2434.9	2486.5	1090.3	1039.2	1178.7	1.043	2.242	106.73
Q8A017	Uncharacterized protein BT_4204	43.4783	8	42	8	184	21.3	4.04	2316.3	1882.4	2700.8	2121.3	4105.7	3708.5	620.6	465.8	582.4	170.6	290.5	369.6	0.694	2.009	126.93
Q8A8Y2	Coagulation factor 5/8 type, C-terminal BT_1035	34.3324	25	42	25	734	83.5	6.46	5730.1	5738.9	6358	4503.6	3406.9	3559.9	1831.3	1920.6	2172.8	1533.9	1137.4	1348.8	1.554	1.474	131.79
Q8A5T5	Putative Fe-S oxidoreductase BT_2153	48.0813	20	42	20	443	49.8	7.21	3831.3	4489.1	3868.8	5966.6	6155.5	6600.2	514.2	425.4	406.6	410.4	317.2	497.9	0.651	1.098	145.47
Q8A9D9	Putative deiminase BT_0876	52.0216	18	42	18	371	41.6	5.06	5843.2	5510.4	6245.9	4901.6	8856.8	8553.5	472.8	538.1	567.8	509.4	491.8	528.3	0.789	1.032	145.98
G8JZT0	Outer membrane protein SusE susE	30.491	12	42	12	387	42.7	4.56	10261.4	4644.4	6256.2	993.5	491.2	564.6	8784.2	10124.8	8701	13757.4	10590.8	10494.2	10.326	0.792	128.71
Q8A615	Isocitrate dehydrogenase [NADP] BT_2071	38.6364	16	42	16	396	43.4	6.07	6501.3	7203.8	7351.4	2091	2786.3	2777.7	1941.1	1915.2	1716.2	3806.3	2914	3696.2	2.751	0.535	125.68
Q8A8X8	SusD homolog BT_1039	35.1044	18	42	17	527	58.4	5.34	2005.3	1519.5	1897.8	1048.3	511.2	530.4	13489.8	12973.4	12083.1	29207.7	30465.1	28497	2.595	0.437	140.21
Q8A2C4	Uncharacterized protein BT_3381	23.6522	14	42	14	575	65.9	5.21	2862.3	2303.3	3053.4	3821.7	1979.2	2454.8	11473.6	12850.5	12183.4	27225.2	35396.4	37086.2	0.996	0.366	127.37
Q8AB83	Uncharacterized protein BT_0227	55.0239	13	42	13	209	23.2	9.17	1295.3	891.3	820.8	1321.6	1537.5	1600.1	4116.8	9009.1	3441.6	32477.2	55638.1	45646	0.674	0.124	137.31
Q8AAP4	Peptide deformylase def	42.9348	9	41	9	184	21	6.43	2949.2	3730.6	3095.9	6281.1	10299	9349.1	771	451.7	667.5	40.7	33	198.4	0.377	6.946	132.72
Q89ZS9	SusD homolog BT_4297	31.918	22	41	22	683	77.7	5.52	9637	4711.4	7082.6	440.1	572.3	536	7268.1	6338.7	7617.8	1177.1	1059.5	1043.5	13.841	6.471	140.45
Q89ZG6	Uncharacterized protein BT_4411	69.0987	19	41	19	233	25.6	7.94	3233.2	3534.9	3658.8	4488.1	7830.7	7728	3539.5	3360.1	3967.4	1969.5	1892	1759.6	0.52	1.933	141.12
Q8A236	Putative dehydrogenase BT_3470	30.2174	16	41	16	460	51.6	7.24	8032.1	7775.4	9453	2705.6	2940.3	2976.9	2009.4	1806.4	2439.4	1257.3	985.6	1056.4	2.929	1.896	94.77
Q8A1A7	N-acetyl-gamma-glutamyl-phosphate reductase argC	50.6211	14	41	14	322	35.8	6.47	6378	6196.3	7309.8	4332.2	4908.3	5126.5	3346.8	2952.9	3592.9	1787.2	1841.3	2199.7	1.384	1.697	123.74
Q89ZL0	Putative outer membrane protein BT_4367	46.1717	16	41	16	431	47.8	9.26	4391.3	2350.9	3498.5	459.8	507.6	522	13969.6	9874.7	15306.6	8806.9	8731.7	10244.7	6.876	1.409	156.1
Q8A876	V-type ATP synthase subunit B BT_1298	49.2063	22	41	22	441	48.2	4.97	3149.6	2836	2819.4	7167.9	4477.5	4570.7	1012.6	727.3	718.4	874.2	669	710.3	0.543	1.091	115.48
Q8A5T8	Methylglyoxal synthase BT_2150	62.6437	9	41	8	174	19.9	7.02	2500.1	2261.4	2929	4946.5	4548.4	4407.5	168.8	203.2	84.6	572	381.4	569	0.553	0.3	148.03
Q8A0T2	Single-stranded-DNA-specific exonuclease recJ BT_3939	39.3357	21	41	21	572	64.3	5.9	4545.7	4963.9	5443.1	7023.5	7439.7	7672.6	38.6	90.5	17	144	189.2	195.9	0.675	0.276	121.01
Q8A8C7	Uncharacterized protein BT_1240	41.2607	17	40	17	349	38.7	8.78	8335.7	8354.1	9297.9	4659.3	7630.6	7792.9	3207.5	4040.1	3916.2	317.5	513.6	499.5	1.294	8.391	105.56
Q8A2D1	Putative carbamoyl-phosphate-synthetase BT_3374	61.9289	19	40	19	394	44.2	5.15	4489.5	4020.1	4447.2	4665.7	7919.2	8556.4	2623.8	2106.1	2385.2	371.5	389.6	313.4	0.613	6.622	127.57
Q8A6U2	Uncharacterized protein BT_1784	64.7399	13	40	13	173	20.4	5.71	9145	13686	9719.7	655.2	835.4	723.3	1332.8	2115.4	1444.3	271.2	494.2	414	14.703	4.148	89.11
Q8A334	DNA mismatch repair protein MutS mutS	25.9861	23	40	23	862	97.3	7.02	3740.2	4167.2	3918.9	9134.5	5115.3	5642.3	2378.8	2075.6	2439.3	702.7	647	577.3	0.595	3.577	116.96
Q8A3E5	Beta-glucosidase (Gentiobiase) BT_3009	29.7798	28	40	27	863	95.7	5.66	5816.6	5752.7	6971.7	1283.8	1531	1531.7	3843.4	3315.5	4371.2	1898.2	2045.6	2136.5	4.266	1.896	113.03
Q8A5L0	Thioredoxin BT_2229	75	7	40	7	104	11.4	4.56	3969.1	2984.2	4169.4	5738.2	10593.3	9702.6	1611.4	1555.9	1147.6	577.4	791.1	953.3	0.427	1.858	115.84
Q8A766	Fructose-bisphosphate aldolase class I BT_1659	50	15	40	12	350	38.2	6.8	4897.6	4893.2	5068	3514.4	3198.2	2774.1	5611.5	5220.5	9214.8	5186.6	4688.9	4549.3	1.566	1.39	113.33
Q8A0S6	Methionyl-tRNA formyltransferase fmt	55.2795	17	40	17	322	36.1	6.71	2821.2	2983.8	3040.1	3887.3	6418.4	6447.7	554.2	506.8	483.1	420.2	549.3	560.9	0.528	1.009	133.81
Q8A1V0	Putative endonuclease BT_3558	48.285	16	40	16	379	41.8	5.35	3527.8	2767.9	3093.9	2824.5	1087.1	1354.1	7434	8362.3	7684.2	21774.2	26365.9	28753.9	1.783	0.305	133.81
Q89YZ6	Aminomethyltransferase gcvT	60.9418	17	40	17	361	39.8	5.39	6498.7	6758.1	7380.4	2316.6	2575.6	2610.8	531.8	486.8	500.7	1908.5	1625.9	1638.4	2.75	0.294	120.14
Q8A0T6	Aminotransferase BT_3935	53.944	19	39	19	393	44.1	6.65	3664.4	4805.3	4071.7	3194	4319.7	4382.5	3110.5	2119.3	2172	170.9	176.7	73.9	1.054	17.561	112.24
Q8A8Y5	Alpha-1,2-mannosidase family protein BT_1032	30.291	22	39	21	756	86.6	5.5	3268.9	4302.5	3022.5	4658.9	3215.1	3265.2	4524.5	3289.7	3909.8	530.9	667.8	595.4	0.951	6.535	126.58
Q8A542	Phosphoglycerate mutase BT_2402	39.312	16	39	16	407	45.3	5.36	3515.3	6017.1	3579.4	4960	8345.2	8281.5	729.8	547.8	554.5	98.2	90.8	183	0.607	4.926	107.48
Q8A193	Alpha-1,2-mannosidase, putative BT_3773	29.7477	22	39	22	753	84.8	6.43	6218.8	7208.1	7180.4	3844	3187	3366.3	1414.4	1102.4	1238.1	348.2	431.1	376.9	1.982	3.248	106.09
Q8A3K9	UDP-N-acetyl-D-mannosamine dehydrogenase BT_2945	46.75	20	39	20	400	44.6	6.21	3235.5	3883.6	3212.6	5648	4184.8	4174.6	5956.9	5974.4	5089.9	2032.5	1744.4	2098.3	0.738	2.897	129.13
Q8A508	Beta-N-acetylglucosaminidase BT_2439	29.2707	27	39	27	1001	111.5	9.03	4017.7	5052.8	3909.4	4824.3	3341.5	3355	916.1	778.9	664.8	387.4	325.7	295.9	1.127	2.339	101.87
Q8A0Q8	Glycoside hydrolase family 92 BT_3963	25.4172	21	39	21	779	88.2	6.54	3597.2	4290.2	3844.2	7017.4	4793.7	4729.6	3012	2455.6	3565.8	1984.2	1771	2378.3	0.709	1.473	110.05
Q8A3Z9	SusC homolog BT_2805	16.5282	21	39	21	1083	121	7.31	4551.5	3089.8	3505.7	867.1	731.8	803.8	7876.5	10195.7	7762.1	6578.6	5776.1	6264.1	4.639	1.388	110.52
Q89ZP5	Putative methyltransferase BT_4331	48.9796	19	39	19	392	44.3	7.24	4305.8	5138.9	4744.3	6213.2	5974.6	6552.6	204.9	142.3	78.8	138.6	41.8	173.6	0.757	1.203	105.78
Q8A6P3	Putative hydrogenase BT_1834	47.0954	23	39	23	482	53.9	6.77	2525	2626.2	2505.8	8976.9	6306.8	6943.8	404.9	358.2	445.8	401.5	246	372.4	0.344	1.185	121.19
Q8A5T4	Putative long-chain-fatty-acid--CoA ligase BT_2154	34.1113	17	39	17	557	63.1	6.42	7839.8	8689.4	8502.7	3821.8	2387.1	2411.4	1008.7	1120.3	994.7	853.3	884.8	906.5	2.904	1.181	130.12
Q8A462	Sigma-54 modulation protein BT_2741	64.6465	10	39	10	99	11.4	6.15	4834.6	7376.5	6635.1	3833.3	6850.8	6342.2	170.5	123.9	88.4	36.8	99.5	225.5	1.107	1.058	94.11
Q8A154	Rod shape-determining protein MreB BT_3813	47.6471	14	39	14	340	36.9	5.55	642.4	777.9	511.8	6684.4	8173	8333	251.3	175.6	142.7	207.7	234.4	300.8	0.083	0.767	115.49
Q8A146	Methylenetetrahydrofolate reductase BT_3821	61.5142	20	39	20	317	36	6.62	4806.8	6153.3	5224.9	6966.5	8590.1	8892.8	424.5	379.3	274.4	515.9	699.5	648.1	0.662	0.579	112.4
Q8A535	Putative TonB-dependent outer membrane protein BT_2409	25.4068	21	39	21	799	90.3	7.55	1695	1547.3	1133.6	2239.3	2196.6	2742.7	6910.5	5928.9	6114.1	16113.9	22225.4	21083.8	0.61	0.319	111.08
Q8A3A7	NHL repeat containing protein BT_3047	36.4896	12	38	12	433	47.5	4.74	6235.9	4152	5062	185.1	234.6	207.9	20048.2	19393.4	21592.5	595	621.7	218.4	24.618	42.53	140.63
Q8A1K6	Arabinosidase BT_3655	44.8916	15	38	15	323	36.8	7.44	7914.9	10595.9	9994.6	511.2	679.6	591.9	15480.3	23128.5	20399.7	1385.3	1194.5	808.9	15.99	17.413	127.89
Q8A1K4	Alpha-L-arabinofuranosidase A BT_3657	30.7879	21	38	21	825	92.3	6.55	6155	5081.6	7160.3	279.3	289.3	256.7	3780.7	3045.1	4356	404.6	467.9	404.9	22.291	8.753	123.48
Q8A057	SusC homolog BT_4164	20.7721	22	38	22	1088	121	6.92	7086.7	4771.2	5698.7	312.2	400.6	352	16659.6	15897.9	15725.4	1961.5	2784.1	1830.1	16.489	7.343	111.93
Q8AAU2	Aldose 1-epimerase BT_0372	21.3699	6	38	6	365	40.2	4.87	6523.6	5373.1	8091.8	1511	1610.6	1732.8	1522.9	1057.5	1326.5	279.2	482.5	372.4	4.118	3.445	153.13
Q8A7Z1	Oxidoreductase, aldo/keto reductase BT_1383	55.036	15	38	15	278	31.9	5.25	6182.2	8923.1	6896.2	1524	1860.9	1774.7	3850.8	3568.7	3548.9	1170.1	1004.6	1118.6	4.264	3.331	117.91
Q8A9J8	Lipoprotein BT_0817	79.8611	9	38	9	144	15.8	4.75	5446.6	5424.8	6321.6	3165.6	2164.5	2242.5	2250.6	1700.2	2846.8	751.8	944.8	1090.6	2.27	2.439	131.87
Q8A1F3	D-alanine--D-alanine ligase ddl	63.5802	18	38	18	324	36.1	5.05	3588.2	3343.1	3686.4	4612.8	6408.8	6733.3	734.2	781.9	986.9	521.4	433.3	447.1	0.598	1.786	133.77
Q8A297	Uncharacterized protein BT_3408	57.047	21	38	21	447	50.2	5.72	4991.9	5030.2	5398.3	6002.3	5114.2	5328.9	867.6	885.4	550.3	520	328.1	444.8	0.938	1.781	123.53
Q8A7A0	Putative exported fucosidase BT_1625	31.2397	19	38	19	605	68.5	5.85	6623.2	6641.2	7053.7	1775	1149.6	1074.7	2211.1	1747.1	2401.4	1406.7	1251	1295.4	5.08	1.609	101.43
Q8A016	Acyl-[acyl-carrier-protein]--UDP-N-acetylglucosamine O-acyltransferase BT_4205	55.6863	14	38	14	255	27.7	6.43	2199.2	2127.4	2397.1	2748	3334.3	3349.5	538.4	436.7	673.7	269.5	339	435.2	0.713	1.58	130.34
Q8A148	Uncharacterized protein BT_3819	44.8211	21	38	21	531	61.2	9.47	3133.6	2254.3	2412.3	6051.4	3107.2	3429.1	207.5	207.9	143.6	87.5	186.6	173.7	0.62	1.248	100.5
Q8A9Z1	Carboxynorspermidine decarboxylase BT_0674	40.8971	16	38	16	379	43.6	5.63	5751.3	5676.2	6615.6	3511.3	4869.1	4913.5	798.6	585.9	705	586.4	541	624.7	1.357	1.193	104.91
Q8A588	Uncharacterized protein BT_2354	29.2414	22	38	22	725	84.1	5.92	3737.3	4290.7	3875.3	7847.1	5136.4	5461	240.7	204.5	269.7	433.6	375.3	436	0.645	0.574	108.11
Q8ABA5	Glutamine-dependent NAD(+) synthetase BT_0205	30.1092	20	38	20	641	71.2	5.14	4368.9	3458.6	4314.7	6567.6	3850.9	4348	823	818.8	926.7	1695.6	1646.5	1545.4	0.822	0.526	123.15
Q8A947	D-ribitol-5-phosphate phosphatase BT_0970	60.1942	12	38	12	206	23.5	4.91	5041.6	4304.5	5426	4317.4	6500.7	6373.5	1082	1202.5	878.8	2371.1	2998.8	1923.5	0.859	0.434	89.41
Q8AAQ0	Sulfate adenylyltransferase subunit 2 cysD	48.0132	16	38	16	302	35.5	6.55	3779.6	4221.4	4293.8	5721.8	5714.9	6066.9	120.3	207.1	117	431.6	271.3	428.1	0.702	0.393	118.97
Q8A9W7	3-methyl-2-oxobutanoate hydroxymethyltransferase panB	33.6996	12	38	12	273	30	5.68	2002.5	2253.9	2003.7	7485.9	5563.5	5943	837.7	589.3	785.2	2684.6	2220.4	2482	0.33	0.299	103.12
Q8A4S0	Uridine kinase (Uridine monophosphokinase) BT_2527	32.675	21	38	21	557	64.5	5.96	10282.8	9144.8	11897.7	3425.2	2096	2112	891.9	989.5	922.3	4177	3515.2	3512.7	4.104	0.25	114.55
Q89ZT0	MscS mechanosensitive ion channel BT_4296	45.7971	15	37	15	345	39.7	5.99	9546.6	4607.3	7270.5	844.9	814.2	805	12957.7	11140.9	12676.6	3360.7	3430.3	3110.3	8.695	3.714	110.97
Q8A496	Protein translocase subunit SecY secY	22.1477	13	37	12	447	49.2	9.86	2460.7	1766.9	1571.4	9587.1	5046.2	5274.4	1399	1649.8	1411	308.9	515.3	505.5	0.291	3.354	100.34
Q8A8T3	Uncharacterized protein BT_1084	45.2261	10	37	10	199	21.6	9.26	609.8	1001.5	562.7	3094.9	5953.2	5903	1141.4	1499.2	1089.4	572.9	387.4	772.6	0.145	2.152	119.15
Q89ZA2	Uncharacterized protein BT_4475	46.1905	15	37	15	210	24.4	9.63	1430.6	2160.8	1589.1	8161	7604.7	8398.1	2783.9	3091.9	2501.8	1591.3	1338.8	1379.7	0.214	1.944	84.61
Q8A8R1	Fructose-bisphosphate aldolase class I BT_1106	48.9971	13	37	10	349	38.1	7.12	2571.2	2263.3	2618.1	606.1	531.2	459.2	6475.6	4333.5	8115.5	3544.2	3693.7	2835.5	4.668	1.879	114.94
Q8A8K9	Na(+)-translocating NADH-quinone reductase subunit C nqrC	42.9204	11	37	11	226	24.7	5.27	1953.3	825.4	1073.9	12872.5	3535	3741.5	286.8	289.2	298.3	122.1	150.4	321.3	0.191	1.472	118.35
Q8A0Q6	Putative alpha-1,2-mannosidase BT_3965	28.1746	21	37	21	756	86.3	5.87	2225.7	2309.9	2267.6	4761.4	4141.6	3824.3	2599.3	2358.3	2573.7	1863.7	1617.8	1685	0.535	1.458	122.87
Q8A2S9	Uroporphyrinogen-III synthase HemD, putative BT_3226	46.0123	10	37	10	163	18.6	6.34	1794.1	2767.8	1827.4	5374.6	9721.5	8942.4	688.9	833.7	527.1	392.4	528.6	621.7	0.266	1.329	126.22
Q8A725	Uncharacterized protein BT_1700	46.8672	19	37	9	399	46.2	5.47	1680.3	2073.7	1792.6	3090.1	3669.5	3867.8	855.9	1015.3	1437.1	877.6	982.7	730	0.522	1.277	103.68
Q8A0H3	Uncharacterized protein BT_4048	41.8231	15	37	15	373	41.6	9.54	1071.3	941.5	935.6	4583.9	3525.3	3725.3	8597.4	10932.9	9125	7595.7	6785.3	8089.8	0.249	1.275	109.85
Q89ZP0	Thioredoxin reductase BT_4336	46.2025	13	37	13	316	33.9	5.17	3350.3	3924.9	3776.7	3323.4	5241.6	4882.6	1444.4	1355.3	1432.1	1268.8	1337.1	1203.1	0.822	1.111	119.65
Q8A489	30S ribosomal protein S14 rpsN	60.6061	11	37	11	99	11.2	10.86	1546.2	1782.7	1362.9	11491.7	14708.8	10485.7	236.7	343.4	311.5	248.3	273.7	315.1	0.128	1.065	93.89
Q8A2Q8	Uncharacterized protein BT_3247	15.6584	20	37	19	1124	128.2	5.8	9206.9	6858.3	5887.8	4004.6	1902.1	1912.3	1123.8	1176.5	1256	1260	1470.3	1229.8	2.808	0.898	117.5
Q8AAE8	Flavodoxin BT_0517	39.881	7	37	7	168	18.4	4.53	2007	2685.9	2440.9	3586.5	6200.5	5595.9	887.8	1001.1	858	1082	1165.3	1241.8	0.464	0.787	113.66
Q8A9A1	Signal recognition particle receptor FtsY ftsY	57.3668	17	37	17	319	34.5	6.19	1284.1	1891.5	1322.1	4087.3	5330.9	5708	1288.6	1009.9	1190.6	2927.1	1412.5	2515.6	0.297	0.509	99.15
Q89ZI9	GTPase Obg obg	41.4948	16	37	15	388	43.3	4.84	4110.5	5230.7	4204.4	7547.2	7818.1	7608.4	122.8	63.7	66.9	357.1	366.6	456.8	0.59	0.215	93.5
Q8A7F0	Putative outer membrane protein BT_1574	30.1887	15	37	15	477	51.9	6.25	263.2	237.7	249.6	366	362.5	387	3549.9	7457.3	2930.7	29877	48110.4	49387.9	0.497	0.109	125.49
Q8A405	Putative PfkB family carbohydrate kinase BT_2799	44.9848	14	37	14	329	35.6	4.81	3218.2	3081.4	3330.6	4291.4	7197.3	7900.6	422.4	410.9	239.4	5096.7	1604.5	3153.7	0.673	0.109	92.39
Q89YR8	Two-component system sensor histidine kinase/response BT_4663	21.7295	28	37	28	1353	154.9	6.51	3819	4387.9	3645.9	4091.7	2635.3	2801.7		40.2		3370.9	3260.7	3075.9	1.244	0.012	113.67
Q8AAB4	Asparagine synthetase B, glutamine-hydrolyzing BT_0551	29.1592	15	36	15	559	63	5.71	4067.5	7832.9	5184	351.7	401.2	370.7	6686.8	4935.2	5112.9	92.8	96.9	80.5	15.205	61.939	115.44
Q8A742	SusC homolog BT_1683	23.1203	21	36	21	1064	118.1	6.38	5166	4289.1	4364.5	1755.9	1477.7	1602.9	12350.6	12976.2	13186.7	1671	1426.1	1380.5	2.857	8.601	117.58
Q8A9A0	50S ribosomal protein L33 rpmG	74.1935	7	36	7	62	7.2	10.2	1741.2	2993	1367	8245.1	7862.4	6665	4084	3312.1	3028.2	410.4	370.1	475.8	0.268	8.298	88.53
Q8A5S2	Two-component system sensor histidine kinase BT_2166	38.2524	24	36	24	515	59.2	9.19	6721.7	7707.6	6443	4070.1	2866.5	3056.2	809.9	705.2	611.9	85.6	48.2	140.3	2.089	7.762	100.86
Q8A3H6	Transcriptional regulator BT_2978	73.3766	12	36	12	154	17.3	7.36	4245.9	3575.6	3849	3755.2	2864.4	2665.3	5438.2	6740.2	5219.3	1229.6	751.1	663	1.257	6.581	108.24
Q8AAM5	SusC homolog BT_0439	22.9066	22	36	22	1039	116.1	6.86	3846.8	4056.1	2949.1	729.5	867.9	845.4	6658.4	5582.6	6263.4	1083.6	881.2	937.8	4.443	6.375	117.88
Q8AB00	2-oxoisovalerate dehydrogenase beta subunit BT_0312	33.9233	25	36	25	678	75.7	6.04	9481.3	15000.7	10185.9	1551.7	1511.7	1442.4	925.5	724.1	910.9	191.9	231.7	185.5	7.694	4.203	102.55
Q89ZS1	Putative alpha-amylase BT_4305	32.3913	15	36	15	460	52.6	6.15	8250.6	4701.8	6315.8	2236.9	1591.8	1663.3	2220	2693.1	1943.7	601.1	424	621.3	3.508	4.165	111.03
Q8A9C0	4-hydroxy-tetrahydrodipicolinate synthase dapA	42.4242	13	36	13	297	32.8	6.04	2445.3	2331.7	2397.1	4824.6	4329.9	5001.4	7095.5	7888.2	7496.5	2671.7	2423.7	1147.4	0.507	3.601	100.95
Q8A4H9	Alpha-glucosidase BT_2620	32.5116	21	36	19	649	74.6	6.07	7527.2	7015.6	9156.8	1786.5	1641	1681.7	2089.2	1555	1665.1	496.9	565.4	466.1	4.639	3.474	101.11
Q8A9J5	Uncharacterized protein BT_0820	73.3813	12	36	12	139	16.6	5.67	2520.6	2295.4	2543.4	2397.4	3965.1	4173.4	401.3	470.2	401.8	39.2	149.6	202.2	0.699	3.256	107.5
Q8A9I4	ATP-dependent RNA helicase BT_0831	47.3934	18	36	18	422	47.1	7.11	1505.1	1676.1	1533.6	7033.4	7615.1	8186.4	739.9	644.3	550.9	200.3	265.6	156	0.206	3.112	121.01
Q8A1V9	Acetylornithine deacetylase BT_3549	50.9859	16	36	16	355	39.2	5.76	3490	3292.4	3869.7	4098.2	5193.5	5290.7	565.5	391.1	393.7	111.9	220.4	118.5	0.73	2.995	103.85
E7MCA2	Uncharacterized protein BT_0631a	56.0606	3	36	3	66	7.4	5.4	6593.2	10189.2	7086.8	2426.9	2452.3	2268.1	374.8	386.4	586.8	25.5	157.5	306	3.34	2.757	103.74
Q8A0I3	SusD homolog BT_4038	25.938	18	36	17	613	69.9	5.36	6122.5	3218.3	4093.2	243.5	315.4	276.1	9928.3	9473	11647.6	4283.5	3696.2	3383.9	16.088	2.732	112
E7MCA7	30S ribosomal protein S21 rpsU	58.7302	6	36	6	63	7.5	10.07	1622.5	2391.3	1330.4	16470.1	15067.9	13352	2055.5	1679.6	1662.4	679.1	614.3	698.3	0.119	2.71	85.62
Q8AB55	Uncharacterized protein BT_0256	79.0476	7	36	7	105	12.1	4.64	3855.4	4302.7	4622	2405.9	3628.6	3392.4	446.9	366.7	204.6	51.1	136.4	238.4	1.356	2.391	126.73
Q8A5U4	Putative oxidoreductase BT_2144	58.7755	15	36	15	245	28.2	5.36	3512.2	3860.7	3716.7	2442.9	4283.8	4211.8	1485.8	1896.5	1270.7	776.9	690	831.4	1.014	2.025	107.95
Q8A5V7	Aspartate--ammonia ligase asnA	57.3913	18	36	18	345	40.1	5.87	3656.8	5032	4309.9	4201.8	4517.8	4806.2	787.2	764.6	1103.7	491.5	474.5	534.5	0.961	1.77	105.47
Q8A628	Putative isoprenyl synthetase BT_2058	43.2099	14	36	14	324	36.7	4.96	5154.7	5817.7	5476.2	2685.7	3609.4	3828.7	1560.8	1260.5	1456	943.9	669.5	941.5	1.625	1.674	113.59
Q8AAU0	Uncharacterized protein BT_0374	37.0155	18	36	16	516	60.5	5.57	3676.2	5928.1	4050.7	4098	4699.4	4975	171.5	207.1	277.9	117.9	139	156.3	0.991	1.588	83.68
Q8A4N3	HIT family protein BT_2566	84.6154	12	36	12	130	14.5	6.38	6878.7	6280	7999	4134.8	8197.9	7489.6	1230.7	1171.2	1133.3	617.2	710.4	919.6	1.067	1.573	74.2
Q8A4V0	Membrane fusion efflux protein BT_2497	51.3661	21	36	21	366	40.2	6	4139	4107.7	3700.2	2183.3	1636.6	1648.2	1795	1488.8	1580.8	1202.7	1444.4	718.9	2.185	1.445	108.68
Q8A745	Putative NADH dehydrogenase/NAD(P)H nitroreductase BT_1680	32.0225	8	36	8	178	20.1	5.41	5427.4	5822.6	5967.2	6201	7663.6	7828.9	845.3	1031.7	938.1	1014.4	897.9	1079	0.794	0.941	101.24
Q8AB61	Dihydroorotase BT_0250	40.4494	16	36	16	445	49	6.38	4095.5	4768	4778.6	2096	3325.4	3103.7	1459.7	1073.9	1682.2	1559	1614.5	1530	1.6	0.896	118.5
Q8A259	UDP-N-acetylmuramate--L-alanine ligase BT_3447	40.0428	21	36	21	467	52.5	6.29	2813.5	3925.7	2818.2	5048.4	7735.4	8422.6	210.8	168.4	147.3	66.2	272.3	258.2	0.451	0.882	111.67
Q8A0Q7	Putative secretory protein BT_3964	55.303	13	36	13	264	29.6	6.18	2888.8	3049.3	3078.3	6708.8	5549.1	5388.7	5643.5	5821.2	4849.8	7201.3	7581.7	8135.3	0.511	0.712	82.16
Q8A569	Uncharacterized protein BT_2373	34.6154	21	36	21	520	57.5	8.15	4314.3	4201	4708.6	3747.9	3357.9	3467	1809.6	1555.2	1930.3	3486.5	2604.9	2716.4	1.251	0.601	111.19
Q8A6L8	3-isopropylmalate dehydratase small subunit BT_1859	63.5	12	36	12	200	22.6	5.3	2897.6	3890.5	3128.4	3159.8	5371.9	5499.9	126	34.7	56.3	103.6	175.8	176.9	0.707	0.476	105.84
Q8A1Y8	SusD homolog BT_3520	39.4081	20	36	20	642	73	5.17	956.7	696.2	743.3	157.4	129.4	103.6	4180.1	5638	4491.5	21153	20528.5	18938.5	6.138	0.236	131.18
Q8A7S4	Propionyl-CoA carboxylase beta chain BT_1450	42.8016	19	36	19	514	56.3	6.3	8147.1	5152.9	6169.1	1221.2	762	795.7	425.4	418	459.4	2305.2	2189.2	2174.5	7.006	0.195	97.74
Q8A1C5	Uncharacterized protein BT_3741	32.2259	21	36	21	602	68.2	5.81	652.8	606.7	601	1658.9	1173.3	1346.7	6716.6	6513.4	5893.4	37043.2	48121.2	41005.8	0.445	0.152	99.21
Q8A600	Choloylglycine hydrolase BT_2086	38.6364	17	35	17	352	39.1	8.51	5691.4	7457.9	6257.5	673.2	923.3	874.4	17292.3	13869.6	21629.1	672.6	864.7	557.3	7.854	25.204	102.5
Q8A8G7	Uncharacterized protein BT_1200	60.3659	12	35	12	164	18.6	9.58	3464.4	4108.4	3249.7	1105.7	1573.5	1428.6	20935.4	24549.9	22233.8	1019.5	1335.1	788.9	2.635	21.542	84.7
Q89ZP2	FtsK/SpoIIIE family protein BT_4334	31.4079	25	35	25	831	92.6	5.4	3137.9	5078.2	2730.2	8737.5	5248.5	5584.9	369.7	278.9	389.2	11.3	39.8	12.5	0.559	16.31	106.08
Q8A789	Arylsulfatase BT_1636	33.7917	14	35	14	509	57.7	6.67	7054.5	7067.8	8338.5	830	1095.8	1002.9	3298.5	2554.4	4029.4	143.5	263.3	220.8	7.669	15.747	111
Q8ABF8	Acetyl esterase (Acetylxylosidase) BT_0152	34.9265	10	35	10	272	30.4	8.54	7272.1	5876.4	8009.5	2346.3	3694.8	3724.6	7536.3	7153.3	8294.5	753.5	578.9	711.8	2.167	11.243	112.34
Q8A4U2	Uncharacterized protein BT_2505	44.4444	16	35	16	279	31.8	5.12	6525.9	7160.2	6729.9	4624.7	2860.9	3455	10119.5	9084.4	9048.7	1000.8	1111.6	927.6	1.866	9.293	91.89
Q8A0H1	Beta-galactosidase BT_4050	22.1311	27	35	27	1342	151.2	6.23	6151.3	4896.2	6435.6	1499.1	1494.3	1383.7	1385.6	1595.4	1857.4	270.4	167.8	212	3.994	7.441	102.44
Q89Z74	Uncharacterized protein BT_4503	57.1429	7	35	7	154	17.7	6.68	3423.7	3741.5	3660.7	5180	8144	8551.7	2769.2	2839.5	2670.9	503.6	411.5	350.5	0.495	6.542	120.04
Q8A5S9	Putative oxidoreductase BT_2159	48.3871	17	35	17	372	42.8	6.42	1945.3	2277.5	1933.3	4877.5	4334.1	4277.6	3602.9	2881.9	3387.6	759.4	619.4	653.1	0.456	4.859	107.26
Q9RQ13	L-fucose isomerase fucI	36.8866	21	35	21	591	65.7	5.57	6238.8	4087.4	6238.7	2307.4	1358.9	1405.4	5363.5	5496.1	6100.4	1433.8	980.6	1475	3.266	4.361	110.53
Q8A7U6	Uncharacterized protein BT_1428	89.011	10	35	10	91	10.5	5.03	2739.3	2257.2	3129.8	2937.3	5687.3	5872.7	664.8	370.6	571.7	87.6	96	214.1	0.561	4.041	108.03
Q8A6K0	Purine nucleoside phosphorylase BT_1881	48.3271	14	35	14	269	29.7	5.95	5457.2	5504.9	6695.5	3456.5	4972.1	5014.6	1270	672.9	1091.1	238.6	287.4	335.2	1.313	3.523	116.72
Q89Z26	tRNA modification GTPase MnmE mnmE	38.4946	19	35	19	465	51.6	5.14	1952	2507.9	2009.8	4180.9	4753	4796.8	1155.3	750.5	1060.2	282.3	249.8	379.8	0.471	3.252	110.35
Q8A747	Uncharacterized protein BT_1678	57.197	14	35	14	264	30.1	6.19	1743.3	2309.8	1882.2	3655	5958.7	5631.5	1031.4	842.9	806.7	338.7	315.1	317	0.389	2.762	93.18
Q8A824	CDP-glucose 4,6-dehydratase BT_1350	35.5191	15	35	15	366	41.7	7.64	4413	5098.6	4823.7	6986.8	5792.2	6516.5	724.5	884.2	739.9	469.2	381.7	476.9	0.743	1.769	103.29
Q8A0U6	Nucleoside diphosphate kinase BT_3925	44.8052	7	35	7	154	17.4	5.83	3500	5209.7	4283.3	1210.8	1736.5	1466.4	948.9	820.4	808.5	454.2	514.6	540.3	2.944	1.708	74
Q89YP1	Alpha-amylase BT_4690	30.5613	13	35	13	481	55.3	5.01	5893.2	11583.2	6961	622.9	843	839.7	2905.1	1804.2	2147.3	1558.1	1227.2	1448.5	10.599	1.619	112.91
Q8A4Q5	Putative haloacid dehalogenase-like hydrolase BT_2542	62.3188	13	35	13	207	24.2	6.38	3727.2	4625.9	4115.2	3915.5	7482.4	7435.6	795	680	689.9	309.5	619.5	512.8	0.662	1.502	113.96
Q89YJ4	Pyruvate formate-lyase-activating enzyme BT_4737	66.9421	16	35	16	242	27.4	6.15	1260.4	1575.7	1355.1	4987.1	8324.2	8129.4	254.5	373.7	243	233.3	122.2	259.4	0.195	1.417	112.57
Q8A763	Putative molybdenum transport ATP-binding protein BT_1662	54.7521	25	35	25	484	55.1	6.49	2247.3	2596.1	2437.3	4459.7	5757.9	5774.3	28.3	39.2	45.3		52.1	27.7	0.193	1.257	113.92
Q8AAT3	Capsular polysaccharide biosynthesis protein capD BT_0381	53.5817	18	35	18	349	38.8	6.19	1486.4	1587.5	1347.2	7524.1	7244.3	8187.9	324.2	282.9	222.3	126.1	260	273.8	0.455	0.943	109.6
Q8A7P8	Aspartate aminotransferase BT_1476	40.8521	19	35	19	399	44.6	5.55	2147.1	2273.2	2325.8	4829.8	6868	7194.1	725.8	672.7	699.9	2013.2	2123.8	1886.4	0.357	0.348	93.58
Q8A1M6	SusC homolog BT_3633	29.6296	25	35	25	945	105.3	8.19	124.7	110.2	119.6	92.5	133.5	120.2	7912.9	9281.2	7155.2	22634.7	33796.3	31240.1	1.024	0.278	117.74
Q8AAN6	Phenylacetate-coenzyme A ligase BT_0428	36.3218	18	35	18	435	49.3	6.3	4014.7	4917.8	4554.1	5748.9	6335.9	6258.6	44.8	96.3	95.9	378	182.2	417.7	0.735	0.242	106.97
Q8A6I9	Uncharacterized protein BT_1895	58.6667	8	35	8	150	17	8.9	109.2	161.9	78.1	6431.9	2642.5	3191.3	1837.6	2759.3	1911.7	22618.2	29137.6	28468.2	0.028	0.081	79.38
Q8AAW4	Alpha-L-arabinofuranosidase BT_0348	31.323	17	34	17	514	57.9	7.47	6023	4689.4	6572.1	625.5	545.5	534.3	2994.7	3276.3	3910.8	137.4	142.2	86.3	10.136	27.823	105.33
Q8A1A2	L-rhamnose isomerase rhaA	37.5598	18	34	16	418	47.5	5.71	8494.1	7608.2	6689.5	434.4	696.7	561.5	2844.8	3889.4	3392.3	255.6	216.5	118.8	13.466	17.135	96.15
Q8A0X3	TonB BT_3898	18.0624	13	34	12	609	68.8	8.28	5564.4	7009.6	6446.4	3396.6	6591.3	6003.9	2048.5	1810.7	2898	129.2	170.7	103.7	1.189	16.743	93.13
Q8A4P9	Leucine aminopeptidase BT_2548	36.858	12	34	12	331	36.8	6.25	3570.9	4230.5	3585.1	2951.5	2768	2811	8413.3	6114.2	10180.4	530.5	606.9	593.6	1.335	14.274	110.42
Q8A053	SusC homolog BT_4168	25.7143	21	34	21	1050	117.7	7.55	5035.3	3092.3	3839.1	480.9	525.5	510.5	14635.2	11804.7	15167.1	1168.5	1203.8	1103.7	7.889	11.97	101.98
Q8AAK9	Sialidase (Neuraminidase) BT_0455	32.3529	16	34	16	544	60.8	7.2	7204.8	7083.7	8116.9	1287.4	1698.8	1682.8	4514	4421.1	4770.1	627.3	619.4	715.4	4.799	6.985	109.05
Q89YX0	Putative bacterioferritin co-migratory protein BT_4611	82.1192	16	34	16	151	17.1	8.34	624	950.3	899.2	4988.7	9166.7	8710.2	237.5	223.2	234.7	24.6	43.4	39.9	0.108	6.443	106.66
Q8A422	Long-chain-fatty-acid--CoA ligase BT_2782	42.2587	21	34	21	549	62.4	5.67	4702.9	5172.8	5275.1	2950.2	3628.9	3738.9	1019.7	1025.4	1235.6	235.7	409.2	313.1	1.468	3.425	103.98
Q8A6R4	Putative chaperone DnAJ BT_1812	37.6947	18	34	18	321	35	7.61	4980.8	8568.7	5634.5	3903.7	3731.7	3623.4	2217.5	1704.2	2211.8	641.9	475.8	745.3	1.704	3.292	111.54
Q8A7N2	Tyrosine phenol-lyase BT_1492	37.9085	18	34	18	459	52.3	6.24	6490.1	5344.4	6926.5	3328.2	1785.8	1795.4	844.8	877.4	1005	279.1	316.4	361.2	2.715	2.851	94.87
Q8A009	Putative LemA protein BT_4212	62.1762	13	34	13	193	21.5	6.21	2305.4	3157.7	2235.2	4694.3	6555.5	6416.1	1504.9	1756.3	1607.1	538	686.5	746.8	0.436	2.47	119.43
Q8A423	Putative mannose-1-phosphate guanylyltransferase BT_2781	43.0556	16	34	16	360	40.6	5.12	2383.5	3689.5	2580.1	4296.6	5225.3	5307.1	2978.7	2495.7	2626.6	1122.4	858.5	1382.5	0.584	2.409	99.59
Q8A2R8	Uncharacterized protein BT_3237	35.6164	11	34	11	292	34	4.86	5489.1	4069.1	4310.2	435.5	440	341.4	19296.7	24568.6	19251.1	6958	10052.6	9957.5	11.397	2.34	99.64
Q8AAP7	Uncharacterized protein BT_0417	43.7888	16	34	16	322	36.1	9.23	2747.3	2879.2	3146.7	4051.3	7001.4	7214.3	1828.2	1704.1	1890.7	775.1	877.4	900.5	0.48	2.124	92.9
Q8A843	Uncharacterized protein BT_1331	49.0566	10	34	10	159	18.1	4.82	3349.4	2985.5	3655.7	5363.1	3674.7	3989.8	2204	1460.3	1670.3	940.8	926.5	963.4	0.767	1.885	115
Q8AAC0	Nitrogen regulatory protein P-II BT_0545	55.9322	7	34	7	118	13.5	8.35	8673.4	13684.1	8868.6	275.4	335.4	263.5	1378	1173.1	1514.1	677	775.8	827.1	35.715	1.783	84.07
Q8A276	30S ribosomal protein S20 rpsT	54.7619	9	34	9	84	9.8	10.8	1666.1	1040.3	1455.8	11889.6	8153.1	8359.1	917.5	799.2	1075.1	572.9	533.1	785.6	0.147	1.476	77.48
Q8AAD0	Iron-containing alcohol dehydrogenase BT_0535	35.958	14	34	14	381	42.3	5.91	4087.5	4601.1	4532.5	3367.8	4535	4408.3	567.6	525	598.8	502.6	284.9	502.3	1.074	1.311	99.01
Q8A6S2	Electron transfer flavoprotein beta-subunit BT_1804	47.2414	15	34	15	290	31	5.99	6413.2	3959.2	4054.8	3718.8	3101.3	3052.7	811.3	982.2	841.1	877	490.1	922.3	1.461	1.151	127.23
Q8A2E4	Erythronate-4-phosphate dehydrogenase pdxB	39.0805	15	34	15	348	39.1	5.76	3581.2	3247.1	4084.9	4418.2	7887.7	7814.7	782.2	790.8	863	895.9	689.6	831.3	0.542	1.008	107.03
Q8A8H1	Pyruvate carboxylase subunit B BT_1196	26.7343	19	34	19	591	66.8	5.57	5529.2	6652.2	5761.5	942.9	848.4	887	1382.4	1209.4	1097.9	1791.1	947	1498.3	6.699	0.871	109.2
Q8A9B4	Putative universal stress protein UspA BT_0901	45.0402	15	34	15	373	42.6	6.47	6217.5	7283.7	6903.2	3111.7	2417.6	2237.1	595.1	460.4	445.7	754.1	603.7	771.2	2.627	0.705	83.76
Q8A8V9	Two-component system sensor histidine kinase BT_1058	41.3793	16	34	15	377	41.8	4.91	950.4	1195.9	815.6	6534.8	6813.8	7065.2	28.3	75.1	67.2	513	313.9	551.6	0.145	0.124	107.99
Q8AAB1	Glutamine--fructose-6-phosphate aminotransferase [isomerizing] glmS	36.3192	21	34	21	614	67.6	6.4	4585.2	4924.6	4876.3	3160.8	2873.2	2822.9	539.4	673.9	504.6	6222.1	5083.4	6137.5	1.624	0.098	105.46
Q89YQ1	Endonuclease MutS2 mutS2	30.7323	26	34	25	833	94.7	6.49	1939.3	1897.8	1848.5	6670.9	4599.5	4850.4	23.8	20	31.7	872.4	510.1	755	0.353	0.035	107.27
Q8A2Y6	Alpha-xylosidase BT_3169	22.2566	26	33	26	1294	145.6	5.6	5486.9	4227	4661.8	2588.9	1699.5	1768.9	2951.2	3934.9	2662.5	199.6	191.1	216.6	2.373	15.723	85.28
Q89Z41	Uncharacterized protein BT_4536	54.7231	17	33	17	307	35.5	6.65	3960.3	4340.4	4025.8	4017.9	3362.7	3664.6	4092.6	2691	3065.3	401.6	317	345.6	1.116	9.255	85.37
Q8A8U0	Putative aspartate aminotransferase BT_1077	36.3014	18	33	18	438	48.7	5.62	4843.6	3951.3	5690.3	3304.1	3941.3	4166.7	2250.2	1751.4	1988.9	471.6	454.2	493.4	1.269	4.221	89.8
G8JZS9	CRP family transcriptional regulator with cAMP-binding domain BT_4338	63.9485	13	33	12	233	26.4	6.6	1458.5	1521.1	1589.1	3299	3370.5	3455	1026	1199	1202.1	323.4	281.2	397.1	0.451	3.422	93.79
Q89YL8	Glycoside hydrolase family 29 BT_4713	42.931	22	33	22	580	65.9	5.16	9742.3	7652.8	10221.6	1717.6	1090.2	1045.3	319.4	359.2	261	106.1	84.7	111.7	7.167	3.107	106.62
Q8A0V3	Pyridoxine 5'-phosphate synthase pdxJ	62.8692	11	33	11	237	26.2	5.49	1614.3	2065.3	1884.3	2603.5	4445.6	4351.2	563	573.3	424.7	167.5	177.3	270.9	0.488	2.535	112.6
Q8A0M7	Putative alpha-1,2-mannosidase BT_3994	27.1871	20	33	20	743	84.3	5.14	7094.3	5938.4	8172.8	2602.6	1421.3	1419.9	1212.4	742.3	1094	392.6	471.7	414.5	3.895	2.384	99.17
Q89Z59	Probable type I restriction enzyme BthVORF4518P M protein BT_4518	31.1441	15	33	15	472	53.1	5.2	2710.6	3289.5	3038.3	4618.9	3912.1	3837.3	883.1	1001.2	645.2	394.9	326.4	355.8	0.731	2.348	98.92
Q8A0N0	Putative alpha-1,2-mannosidase BT_3991	18.7335	17	33	17	758	85.6	5.55	9172.8	8533.8	9819.2	2155.9	1188.5	1217.1	4105.3	4167.6	4147.2	1947.4	1877.2	1971.5	6.034	2.143	92.34
Q8AAF9	Beta-hexosaminidase BT_0506	31.03	20	33	20	767	86.4	5.06	5524.3	4453.3	6216	2358.8	1338.3	1362.9	312.4	476.6	472.9	219.3	197.3	223.7	3.2	1.971	112.34
Q8A370	Alpha-xylosidase BT_3085	29.7753	19	33	19	712	81.7	6.51	3392.5	3949.5	3386.2	3613.5	3401.2	3381.5	980.4	832.1	829.7	603.1	503.9	600.3	1.032	1.548	76.72
Q8A6S1	Electron transfer flavoprotein alpha-subunit BT_1805	45.4277	12	33	12	339	37	5.97	6501.8	4364.8	3988.9	3604.5	2720.5	2818.8	997.4	995.5	981.1	899.9	430.3	794.8	1.625	1.399	119.1
Q8A2S2	Galactose mutarotase-like protein BT_3233	39.8551	15	33	15	414	45.4	5.08	8429.5	8085.1	8491.8	4191.5	3598.9	3519	832.9	855.2	889.7	787.1	842	728	2.211	1.094	90.67
Q8A7I2	Putative pyridine nucleotide-disulfide oxidoreductase BT_1542	36.9803	15	33	15	457	50.4	6.35	5313.6	9162.9	6459.2	1530.8	1295.7	1298.6	2122.7	1944.1	1836.7	2667.1	2734.8	2709.9	5.075	0.728	76.17
Q8A120	DNA mismatch repair protein MutL mutL	37.0312	23	33	23	640	70.5	5.27	2987.9	3274.4	3224.8	4851.3	3103.4	3175.4	392.6	399.9	297.5	828.4	606	761.8	0.852	0.496	85.69
Q8A2H0	Uncharacterized protein BT_3335	55.3991	11	33	11	213	24.4	5.64	2747.9	3080.5	3243.9	3983.4	8383.1	7846.4	291.1	356.6	386.4	661.4	685.7	901.6	0.449	0.46	110.11
Q8A494	50S ribosomal protein L30 rpmD	68.9655	5	33	5	58	6.4	10.45	250.9	394.6	186	5843.9	12295.4	10345.2	107.6	83.4	168.5	373.1	655.3	721.9	0.029	0.205	98.04
Q8A7P7	Uncharacterized protein BT_1477	44.0389	17	33	17	411	46.2	6.65	6967.2	6617.6	8060.6	1816.9	1569.3	1693.6	240.7	213.4	253.8	1641.3	1031.2	1371.6	4.261	0.175	97.65
Q8A258	UDP-N-acetylglucosamine--N-acetylmuramyl-(pentapeptide) pyrophosphoryl-undecaprenol N-acetylglucosamine transferase murG	55.914	18	33	18	372	40.2	9.1	1854.7	2218.9	1857.9	4595.5	3703.9	3971.8	164.2	142.3	144.7	2829.7	2878.7	2018.4	0.483	0.058	109.81
Q8A791	Putative aminoglycoside phosphotransferase BT_1634	38.8655	19	32	19	476	55.3	6.48	2254.4	2485.5	2423.8	4054.2	3387.9	3591.4	2209.1	2314.9	2346.7	160.3	174.7	109.1	0.649	15.472	105.82
Q8AAV3	SusD homolog BT_0361	30.782	18	32	18	601	67.8	5.43	3875.5	2256.5	2645.6	93.9	148.3	102.9	10471.5	8729.7	10477	905.8	983.9	870.7	25.432	10.751	114.4
Q8A1K0	Alpha-glucosidase BT_3661	24.575	17	32	17	647	73.2	6.55	4842.1	5179.1	5452	760.1	750.2	714.9	2629.1	2647	2983.1	450	444.5	302.6	6.954	6.899	85.02
Q8AAH7	2-dehydro-3-deoxygluconokinase BT_0488	34.3109	12	32	12	341	37.2	5.99	3816.2	3301.8	4233.4	3527.2	2816.2	2868.4	2966.9	2004.6	3075.8	823.9	668.2	678.2	1.232	3.708	86.42
Q8AA95	UvrABC system protein B uvrB	26.2925	20	32	20	677	77.1	5.06	5153.3	5239	5857.4	2742	2729.1	2870.5	999	1014.5	892.5	242.8	321.3	299.6	1.948	3.364	94.35
Q89ZN9	Beta-hexosaminidase BT_4337	27.3697	21	32	21	844	94.9	5.63	6003.1	4992.8	6689.1	2574.6	1665.1	1707.5	998.6	1028.2	988.8	255.5	345.1	318.5	2.974	3.281	94.76
Q8AAY2	Ketoisovalerate oxidoreductase subunit vorA BT_0330	46.8085	11	32	11	235	25.8	6.62	2644.6	3273.1	3051.6	2571.3	2329.2	2371	2513.8	2113.4	2664	828	883.3	917.3	1.234	2.774	94.94
Q8A7B2	Outer membrane chaperone Skp (OmpH) BT_1613	37.3057	8	32	8	193	21.7	6.76	5333.6	3147.4	4299.3	3237.1	686.9	689.1	1624.3	1651.6	1662.4	723.3	778.5	859.5	2.77	2.091	104.8
Q8AA47	Electron transport complex subunit C BT_0618	45.3933	17	32	17	445	47.2	7.96	3593.2	1833.7	2161.8	3143.9	4305.2	4450	1030	1274.5	859.4	516.6	535.9	544.9	0.638	1.981	86.64
Q8A9X8	Hydroxylamine reductase hcp	34.4383	19	32	19	543	59.8	5.92	2559	3947.5	3216.9	2994.9	4768.5	6270	1002.6	1105.4	913.8	588.4	544.7	619.2	0.693	1.724	101
Q8A767	Probable transaldolase tal	57.7982	13	32	13	218	23.8	5.66	5538.3	5380.7	6425.1	2072.7	1421.3	1355	2022.8	2046	2057.9	1617.4	1603.7	1402.9	3.577	1.325	98.01
Q8A444	Uncharacterized protein BT_2759	39.726	4	32	4	73	8.7	3.8	5756.3	3052.3	6899.1	4195.6	8855.4	8812.9	2113.5	1753.1	2126.8	1568.8	1949.2	1826.1	0.718	1.121	98.09
Q8AAZ7	Uncharacterized protein BT_0315	30.5361	16	32	16	429	48.1	9.98	2429.8	2056.2	1929.5	923.2	709.9	701.7	4112.9	5510.5	4498.9	3348.9	4687.9	4572.6	2.748	1.12	89.43
Q8A090	Putative haloacid dehalogenase-like hydrolase BT_4131	64.3678	13	32	13	261	28.8	5.06	2141.7	2105	2459.8	2551.4	4852.8	4822.3	639.5	549.5	501.2	802.6	409.7	591.3	0.549	0.937	102.7
Q8AAN1	Putative xylose repressor BT_0433	33.3333	14	32	14	402	44.5	5.96	4156.9	4112.1	4584.8	3312.2	3860.4	3991.8	1465	1120.6	991	5398.9	2142.1	3389.1	1.151	0.327	93.15
Q8A307	Uncharacterized protein BT_3148	36.5116	14	32	14	430	47.1	5.22	2918.4	2780.7	3347.7	2931.4	1582.1	1647.8	4875.1	5124.5	4452.9	14164.7	19241.4	15744.7	1.468	0.294	96.34
Q8A804	NAD dependent nucleotide-diphosphate-sugar epimerase BT_1370	44.6541	10	32	10	318	35.4	5.44	971.4	1316.8	1113	3513.9	4980.8	5461.8	128.3	184	182.2	684.7	466.1	551.9	0.244	0.29	108.12
Q8A6Z1	Two-component system sensor histidine kinase/response regulator, hybrid (One component system) BT_1734	17.2363	24	32	21	1346	155.2	6.62	3858.9	4127.7	3583.3	2867.7	2215.7	2146.5	43.4	42.2	32.4	147.5	162.9	201.3	1.6	0.231	86.68
Q8A848	TPR domain-containing protein BT_1326	37.8661	15	31	15	478	54.7	4.7	1027.3	1637.1	1080.1	3471	5127.6	5189.1	2657.8	2856.4	2487.6	116.7	83	56.4	0.272	31.246	101.39
Q89YQ5	Putative periplasmic protein BT_4676	38.0952	6	31	6	147	16.5	7.56	4919.6	10394.5	4590	903.5	1747.3	1553	15028.7	11394.5	15533.7	437.3	587.5	401.1	4.735	29.424	100.18
Q8AAU5	Endo-1,4-beta-xylanase D BT_0369	52.3364	13	31	13	321	36.4	5.63	4846.5	4029.2	6157.9	353.8	452.6	443.6	7689.1	5632.6	9060.9	534.6	723.5	516.7	12.027	12.611	123.44
Q8A0A7	SusC homolog BT_4114	17.9272	17	31	16	1071	118.7	6.68	3557.8	2454.5	2837.7	476.8	749.4	622	11152.9	9330.1	11110.4	1150.7	837.3	916	4.789	10.879	103.22
Q8A7J5	Two-component system response regulator BT_1529	51.2249	19	31	19	449	50	6.84	1885.1	2072	2044.6	2929.4	4118.8	4188	421.2	388.9	491.8	62.6	39.6	49.6	0.534	8.574	93.97
Q8AA10	Superoxide dismutase BT_0655	61.1399	10	31	10	193	21.8	6.8	4769	5642.9	6584.6	2026.6	2707.4	2789.3	3341.6	2162.9	3479.6	246.4	394.8	478.5	2.259	8.024	63.96
Q8A636	Putative lipoprotein BT_2050	41.1765	14	31	14	425	48.6	6.2	3592.7	4381.9	4347.3	2106.6	3503.1	3465.6	5607.2	3870.4	6664.4	672.2	701.7	666.3	1.358	7.912	91.34
Q8A1B0	Transcriptional regulator BT_3756	54.8913	10	31	10	184	20.9	5.64	3243.8	3893	3593	4096.2	6045.8	5809.7	1770.5	1383.8	1201	182.7	133.4	278.7	0.673	7.323	95.3
Q8A2K0	Fructokinase BT_3305	33.7662	10	31	10	308	34.8	5.27	3684.4	3727.8	4019.6	2918.8	4405.6	4686.7	6156.3	5158.6	5024.9	867.8	706.2	908.3	0.952	6.583	99.84
Q8A054	Uncharacterized protein BT_4167	27.069	14	31	14	580	66.4	5.26	4274	2868	3586.4	465	417.4	417.7	9834	9683.3	10029.1	1524.6	1997.9	1517.4	8.252	5.863	96.24
Q8AB18	Carboxypeptidase regulatory region BT_0294	31.7227	16	31	16	476	51.4	4.92	2063.2	2537.2	2236.1	720.5	475.2	496.7	12281	15064.6	14033.2	4640.3	5226.6	5274.5	4.039	2.733	109.58
Q8A8M1	Putative metallo-beta-lactamase BT_1146	61.0837	9	31	9	203	22.9	5.16	3662.1	4161.8	4037.2	1846.9	2825.5	2831.3	1266.7	1176	1014.1	409.2	496.8	396.2	1.581	2.654	97.24
Q8A1X6	Aldose 1-epimerase BT_3532	42.9708	18	31	6	377	41.7	5.08	8787.1	7010.8	9027.4	858.3	645.5	651.3	1837.8	1165.9	1486.3	580.5	643.6	859.1	11.519	2.155	94.92
Q8A1A8	Acetylornithine aminotransferase BT_3758	34.8525	12	31	12	373	41.1	5.94	3220.8	3202.6	3647.5	1912.3	2961.6	3090.4	92.7	101.2	133.7	94.8	12.5	45.7	1.264	2.142	90.33
Q8ABC4	Thiol:disulfide interchange protein dsbD BT_0186	24.7813	18	31	18	686	75.6	6.09	6749.5	4302.2	5120.4	4636.8	1525.5	1528.2	1225.7	996.5	1248.8	600	550.7	705.4	2.103	1.87	86.08
Q8AA33	Elongation factor 4 lepA	28.3305	16	31	16	593	66.6	5.6	2741.8	2782.6	2696.5	5063.7	4770.9	5345.9	964.1	1024.8	984.5	654.7	481.3	862.5	0.542	1.488	96.53
Q8A2J3	Glucosylceramidase BT_3312	44.9597	20	31	20	496	55.4	5.38	5494.5	4607.1	5033.5	1068.4	944.7	974	6241.8	7859.9	7021.7	5928.2	5836.1	6382.9	5.067	1.164	105.07
Q8A4Q0	Fe-S metabolism associated SufE BT_2547	54.6099	8	31	8	141	16.1	4.68	2208.5	2822.2	2499.5	2472	4767.3	4964.5	161.3	169.8	103.2	40	210.5	127.1	0.617	1.15	108.28
Q8A192	Alpha-mannosidase BT_3774	19.9499	24	31	24	1198	133.9	6.33	1895.8	1970.2	1469.6	4350.9	2230.4	2427.4	952.8	1132.3	992.4	1552.1	883.7	999.2	0.592	0.896	95.37
Q8A3Z3	Alkyl hydroperoxide reductase subunit F BT_2811	32.696	16	31	16	523	56.2	5.19	4564.5	3917.6	4943.8	2599.2	5844.3	3498.1	1086.7	1334	868.1	1346.2	1392.9	1537.1	1.124	0.769	91.4
Q8AAQ3	CysQ, sulfite synthesis pathway protein BT_0411	62.6866	16	31	16	268	29.8	5.35	3281	3608.6	3972.2	2932.8	5803	5841.1	313.6	320.5	325.6	442	536.8	521.3	0.745	0.64	95.43
Q89ZK2	Transcriptional regulator BT_4375	38.2567	17	31	17	413	46.3	5.94	3095.2	3610	3416.3	3847.4	2879.4	2971.1	319.3	342.5	362.3	1024	1193.9	1052.1	1.044	0.313	98.08
Q8A6E6	Putative lipoprotein BT_1938	30.0752	11	31	11	399	44.4	4.65	1845.1	1350.9	1526.8	1844.2	1647.3	1700.7	5328.1	6147.1	4739.6	15295.2	19106.4	19044.3	0.91	0.303	111.45
Q8A4Z7	Uncharacterized protein BT_2450	48.0287	13	31	13	279	32	6.06	354.6	428.9	301.9	2289.8	1151.7	1457	5108.4	5566.5	4112.5	27377.5	36310.8	33076	0.222	0.153	100.37
Q8A9S3	Aspartate carbamoyltransferase pyrB	49.2013	15	31	15	313	36.2	6.62	2653.7	2497.5	1811.6	6888.9	4359.2	4615.8	96.7	126.1	128.8	1863.3	1780	1586.2	0.439	0.067	96.87
Q8AAV1	SusD homolog BT_0363	23.0118	14	30	14	591	66.8	5.48	3466.7	2250.7	2447.4	263.6	320	325	8698.5	7994.1	9449.4	692.8	563.1	422	8.987	15.581	95.78
Q8A303	ATP-dependent DNA helicase BT_3152	42.6614	20	30	18	511	56.9	5.81	4571.3	5080	4320.1	3520.4	3296	3381.9	2748.4	1883.7	2109.2	161.3	163.7	110	1.37	15.496	100.61
Q89YL6	Non-specific DNA-binding protein Dps BT_4715	34.1772	8	30	8	158	18	4.96	2423.7	1777.3	3288.3	1560.6	2630.2	1224.8	17323.4	5263.7	20788	935.7	990.7	1031.5	1.383	14.664	83.2
Q8A7H4	Putative petidase BT_1550	31.0909	16	30	16	550	61.8	8.4	3381.7	3711.3	3682.7	2540.6	3324.9	3447.4	428.9	361.8	600.5	77.7	96.9	66.4	1.157	5.771	105.88
Q8A9E4	Diacylglycerol kinase-like, catalytic region BT_0871	47.4777	15	30	15	337	37.1	6.79	2716.5	2964.2	2895.8	2462.1	3640.7	3742.4	3998.8	3236.9	3441.3	521.7	1217.1	948.8	0.871	3.973	82.33
Q8A9Y2	Alpha-glucosidase BT_0683	23.2489	15	30	15	671	76	5.76	7130.9	8295.8	7666.5	1578.9	884.2	857	1478.4	1890.7	1391.3	465.9	437.7	475.4	6.955	3.452	103.42
Q8ABA9	Histidinol dehydrogenase hisD	38.5514	16	30	16	428	46.2	5.66	2377.1	2863.3	2497.1	4513.8	6152.7	6288.3	461.4	447	390.7	233.8	179.6	139.3	0.456	2.351	106.32
Q8A902	Putative oxidoreductase BT_1015	57.2881	16	30	16	295	32.9	6.33	3001.1	2634.8	3235.9	4200.5	2857.7	2914.6	823.7	664.5	869.9	448.5	282.3	416.6	0.89	2.055	103.03
Q8ABE1	Putative endonuclease/exonuclease/phosphatase BT_0169	38.1766	16	30	16	351	40.4	6.84	1128.2	1694.1	1136.1	2244.2	3516.8	3156.8	2475	3454.3	3011.9	1618.5	1168.6	1613.5	0.444	2.032	77.26
Q8A9M8	Succinate--CoA ligase [ADP-forming] subunit alpha sucD	50.3497	12	30	12	286	29.9	7.18	6483	8218.9	7525.7	668	659.3	521.2	502.8	565.4	544	249.4	221.9	354.7	12.024	1.952	110.3
Q89YN2	Putative hydrolase, haloacid dehalogenase-like hydrolase BT_4699	44.878	14	30	14	410	44.9	5.5	2058	2715.3	2261.2	4313.3	2376.7	2552.3	796.9	1117.8	776.8	548.5	357.6	513	0.761	1.897	82.34
Q8AA19	Uncharacterized protein BT_0646	40.5263	11	30	11	190	20.3	8.03	2664.6	2146.4	2366.4	346.6	412.1	353.9	20040.4	19558	17473.4	10003	13031.5	8216.3	0.725	1.826	91.09
Q89YM9	1,4-dihydroxy-2-naphthoyl-CoA synthase menB	38.3212	11	30	11	274	30.4	5.81	2383.1	2980.4	2479.4	4061.2	3320.8	3442.5	1018.2	1024.7	956.2	679.7	421.2	541.8	6.451	1.826	102.71
Q8A811	DNA Pol III Epsilon Chain BT_1363	43.3213	13	30	13	277	31.8	5.72	4968.8	3334	5201.9	5944.7	7335.1	7743.2	172.7	247.7	229.1	398.4	149.4	272.8	0.642	0.792	96.2
Q8A4H5	Uncharacterized protein BT_2624	53.271	16	30	16	321	37.7	6.05	6827	3490.9	5283.7	783	785.8	629.9	3258.4	3121	2905.6	5949.8	5892.7	5970.2	7.096	0.521	103.01
Q8A818	Putative capsule polysaccharide export protein BT_1356	32.4461	21	30	8	789	87	7.52	5599	2512.5	3586.2	1438.1	1498.3	1610	1787.9	1646	1725.1	3076.2	3500.5	3561.3	2.573	0.509	101.37
Q8A5K0	Carboxyl-terminal protease BT_2239	26.7257	12	30	12	565	62.9	5.74	1580.8	1393.8	1608.7	1266.2	624.2	671.3	4530.7	5257.1	3882.6	20110	23043.6	19856	1.789	0.217	120.43
Q8A0L9	ATPase, ParA family BT_4002	44.4444	12	30	12	315	35.1	7.75	2256	2633.5	2117.5	3035.7	2980.7	3457.5	300.9	380	274.5	2803.9	1994.2	2516.5	0.74	0.131	105.75
Q8A842	Putative racemase BT_1332	62.5	13	30	13	224	25.5	6.1	4512.6	4347.6	4815.8	2425.3	3859.8	4052.1	489.1	312.9	329.3	3599.7	3936	3835.7	1.323	0.099	100.99
Q8A112	Uncharacterized protein BT_3859	31.6109	21	30	21	658	75.1	5.26	403.1	424.6	409.5	177.4	133.2	123.4	2405.8	2745.4	2019.3	28164.1	26539.5	26157.8	2.851	0.089	90.3
Q8A1I1	SusC homolog BT_3680	17.3282	18	29	13	1033	115.6	7.44	2232.7	1074.3	1555.1	154.6	152.2	143.3	2797.4	1971.5	2691.9	144.9	132.8	41.9	10.803	23.343	93.42
Q8A0A1	Fibronectin, type III BT_4120	34.5946	16	29	16	555	61	4.81	4982.8	3246.3	4026.1	132.5	206.4	159	5940.6	6421.5	7687.6	492.7	165.1	208.1	24.614	23.156	104.77
Q89ZR0	Putative lipoprotein BT_4316	45.5782	12	29	12	294	32.8	7.36	3633.3	3478.4	4012.1	2004.7	3971.4	3893	710.5	733.1	874.7	17	27	91.4	1.127	17.127	109.58
Q8A7P5	ABC transporter ATP-binding protein BT_1479	26.045	19	29	19	622	72.5	5.21	3089.8	3800.6	3152	5275.3	5296.3	5705.9	246.3	257.3	209.5		25.5	28.6	0.617	8.791	86.22
Q8A0L1	Uncharacterized protein BT_4010	40.0433	19	29	19	462	52.6	8.32	4234.6	4738.8	4069.8	4684.1	3212.3	3314.7	1240.5	1265.5	1247	138.2	255.7	163.7	1.163	6.73	80.1
Q8AAL3	SusD homolog BT_0451	34.9005	20	29	20	553	63	5.33	2760.7	1925.3	1936.3	135	142.4	153.2	6488.7	7840.1	6490.2	1325.8	1105.2	1258	15.377	5.644	96.63
Q8A9E8	SusC homolog BT_0867	14.9533	13	29	12	1070	119.2	8.09	1758.6	1137.7	1227.9	145.9	166.6	140.1	8291.1	11192.7	8959	1652	1798.3	1704.4	9.113	5.518	81.2
Q8A6M5	Cysteine synthase BT_1852	63.0915	14	29	14	317	33.2	5.53	3362	3543.1	4004.5	1992.6	3281.9	2963.6	524.8	405.2	441	73.7	63.3	117.1	1.324	5.397	89.35
Q89ZJ1	Hypoxanthine-guanine phosphoribosyltransferase BT_4386	50	9	29	9	178	19.8	4.91	1424.3	1571.9	1152.9	6856	9668.4	10103.2	2240	1480.1	2148	355	398.4	473.8	0.156	4.782	87.82
Q8A7B5	DNA polymerase III subunit gamma/tau dnaX	34.0872	23	29	23	619	68.5	7.58	1679.3	2467.7	1814.5	4613.1	3305.6	3427.2	523.4	615.4	444.9	91.8	132.3	114.5	0.525	4.677	86.01
Q8AAH0	Cobalamin biosynthesis protein BT_0495	32.4415	20	29	20	598	66.7	5.99	2000.7	2164.5	1979.5	6471	3592.2	3673.6	2384.5	3488.4	2429.1	755.4	581.4	541.3	0.447	4.421	81.25
Q89ZT3	Uncharacterized protein BT_4293	25.4733	15	29	14	581	68	5.55	3513.4	3669.2	3750.2	2045.6	2065.4	2180.9	2336.2	1932.7	1970.5	647.1	424.4	623.6	1.738	3.681	76.27
Q8A244	TPR domain protein BT_3462	25.3425	16	29	16	584	67.2	5.31	3481.6	3977.3	3633.1	2670.5	1006.8	1065.2	3435.5	3419.3	3185.1	1120.6	1045.5	1084.6	2.339	3.088	85.19
Q8A880	Glycogen [starch] synthase, glycosyltransferase BT_1294	34.5389	15	29	15	553	63.7	5.6	4984.3	4569.6	4818.1	1781.7	3096.1	3328.4	896.3	841.5	825.6	308.8	223.6	377.9	1.751	2.816	87.62
Q89YR2	Uncharacterized protein BT_4669	25.4386	10	29	10	570	63	4.42	3668.5	2046.6	2482.8	420.9	270.6	236.6	9207.2	10577.7	8763.2	4657.6	3578	3131.3	8.832	2.511	101.03
Q8A1I4	Uncharacterized protein BT_3677	28.9747	19	29	19	673	76.5	8.31	2648.2	2540.3	2974.1	1025.8	1148	1167.5	1005.7	1085.8	1060.9	616.3	513.5	370.8	2.443	2.101	70.19
Q8AAK3	Beta-galactosidase BT_0461	21.5733	18	29	18	839	94.9	6.68	6641.8	5784.3	7249.6	878	834.4	791.1	2802	2394.5	3261.8	1790.4	1130.5	1300	7.859	2.004	91.17
Q8A052	SusD homolog BT_4169	28.988	17	29	17	583	66.5	5.05	5675.6	3579	4209.3	214.4	217.7	216.3	7902.5	7179.8	8271.2	4447.7	4502.7	4039	20.764	1.798	80.79
Q8A823	Glucose-1-phosphate cytidylyltransferase BT_1351	32.6848	9	29	9	257	29.4	7.2	3427.9	3432.5	3875.8	3989.6	3177.8	3195.8	417.8	471.6	454.6	321.1	262.4	289.1	1.036	1.54	79.3
Q8A4P0	SusD homolog BT_2559	22.3035	14	29	14	547	61.1	5.48	2649.2	2107.6	2065.4	436.7	612.8	484.4	6884.4	6151.7	6984.4	4061.6	4862.4	4086.7	4.448	1.539	84.16
Q8A8D9	Fructose-1,6-bisphosphatase class 3 fbp	24.0964	17	29	17	664	76.6	6.18	2510.2	2667.7	2459.2	2320.1	4381.5	4707.4	3526.5	3303.1	4352.9	2557.8	2743.2	2453.4	0.669	1.442	92.2
Q8A1Y9	SusC homolog BT_3519	18.0712	20	29	17	1151	129.9	7.91	1702.6	1689.5	1430.5	960.8	929.4	1003.7	6590.1	7000.8	7090.9	5904.4	4946	5776.4	1.666	1.244	76.25
Q8A7M7	Single-stranded DNA-binding protein ssb	49.0683	8	29	8	161	17.8	5.95	2542.5	2608.4	3209.5	2094.9	2443.4	2088.8	1211.4	659.5	1110.8	954	682.7	856.9	1.262	1.196	88.99
Q8A0T8	Chorismate mutase/prephenate dehydratase (TyrA) BT_3933	42.8016	14	29	14	257	29.4	6.65	3250.9	3779	3458.4	3569.5	3827.3	4167.4	333.8	432.8	324.2	327.1	223.1	398.9	0.907	1.149	78.35
Q8A2G4	Uncharacterized protein BT_3341	18.6916	15	29	15	642	74	6.46	5209.4	5975.5	5087.3	2528.3	939.3	933	5917.7	6862.7	6526.4	5540	5502.2	6842.3	3.698	1.08	81.93
Q8A6K2	Protease IV BT_1879	21.7905	14	29	13	592	65.4	5.36	5371.7	4063.1	4681.9	3921.6	2287.9	2478.3	2425.1	2105.6	2076.6	2199.9	1681.6	2275.5	1.625	1.073	77.89
Q8A4U8	Peptide methionine sulfoxide reductase MsrB msrA	41.5205	14	29	14	342	38.3	7.5	3142.5	4575.7	3412.2	1893.8	3120.8	2853.6	704.3	764.8	796.4	730.3	803.9	730.2	1.415	1	85.96
Q8AAQ5	Putative short-chain dehydrogenase BT_0409	55.8594	12	29	12	256	27.8	5.78	2673.8	3766.4	2863.8	5106.9	6432.1	6629.8	1206	1266.9	1001.8	942.5	1236.1	1389.1	0.512	0.974	87.98
Q8A680	Uncharacterized protein BT_2006	38.7255	11	29	11	204	24.4	8.72	3222.2	4034.3	3430.4	3928.9	3808.2	3964.9	356.3	244.4	324.9	340.2	273.5	353.3	0.913	0.957	83.28
Q89ZJ4	ADP-dependent (S)-NAD(P)H-hydrate dehydratase nnrD	29.8211	14	29	14	503	54.2	5.06	2594.7	2595	2827.4	7220.2	4420.5	4575.3	406.1	404	493.3	780.3	700.9	817.9	0.494	0.567	73.96
Q8A6T4	Putative cell surface protein BT_1792	20.0397	18	29	18	1008	111.5	5	2510.9	1764	1830.3	284.4	291.1	271.8	1513.7	1674.1	1325.1	8569.3	8868.5	9876.6	7.205	0.165	86.76
Q8AB03	Dihydrolipoyl dehydrogenase BT_0309	45.6376	20	28	18	447	48.5	5.76	4413.6	6665.4	5429.1	1302.2	1394.1	1469.9	1879.8	4621.5	1889	54.4	64	95.3	3.963	39.258	92.28
Q8A7J0	Uncharacterized protein BT_1534	48.0769	12	28	12	208	22.8	8.9	2330.2	3042.3	2921	2606.3	5061.5	5033.8	15690.4	16799.7	16311.2	1004.9	841.2	864.1	0.653	18.006	87.38
Q8A1M4	Uncharacterized protein BT_3637	29.5337	19	28	19	579	68.2	5.5	3627.5	4473.2	3681.6	3474.4	4600.3	4747.1	4981.8	3458.3	4738.8	342.9	368.7	289.5	0.919	13.165	71.3
Q8A2I2	Uncharacterized protein BT_3323	68.2081	12	28	12	173	19.7	4.73	3717.9	4432.9	4261.6	1735.9	2696.5	2673.4	3678.9	3897.8	3775.1	258.7	459.4	412.3	1.747	10.042	109.43
Q8A310	Uncharacterized protein BT_3145	73.9437	8	28	8	142	15.8	5.47	1923.7	1737.7	2022.3	2003.9	3217.8	3264.2	2378.8	1403.9	2307.2	289.4	295.6	447.9	0.67	5.895	97.37
Q8A5H7	Uncharacterized protein BT_2262	33.913	8	28	8	230	25.4	4.44	4070.4	2530	2643.7	117.2	131.9	120.3	21049.4	22052.6	23388.7	3777.3	3958.2	3774.9	25.022	5.777	101.5
Q8A509	Uncharacterized protein BT_2438	36.5385	8	28	8	208	23.2	8.73	2228.3	2802.9	2586.3	95.2	123.5	102.1	20345.5	20301	21359.8	3791	4004.7	3505.3	23.739	5.487	81.85
Q8A684	1-deoxy-D-xylulose 5-phosphate reductoisomerase dxr	39.7436	15	28	15	390	42.7	5.48	2681.3	2700.7	2748.3	4457.6	5786.2	6132.9	1324.3	1555.3	1036.6	207.8	262.2	247.6	0.496	5.457	96.7
Q8A6L5	Uncharacterized protein BT_1862	28.75	9	28	9	80	8.3	4.93	1867.2	2582	2181.2	2863.5	2252.2	1981.6	2598.8	2915.7	2210.6	468.6	434.5	537.9	0.934	5.361	50.2
Q8A5Q2	3-phosphoshikimate 1-carboxyvinyltransferase aroA	47.8049	18	28	18	410	45.3	5.4	1161.2	1651.4	1095.6	4149.4	7316.9	7319.9	325.6	313.7	234.3	37.2	51.9	78.4	0.208	5.215	83.62
Q8A9Q1	Uncharacterized protein BT_0764	25	12	28	12	444	51	4.59	7307.4	5612.6	7110	562.1	587.3	555.7	2192.9	1783.5	1548.8	328.3	416.1	415.9	11.747	4.762	91.91
Q89Z23	Purine nucleoside phosphorylase II BT_4554	41.4384	12	28	12	292	32.4	6.18	3894.4	5993	5050	2466.1	3145.9	2792.1	5680.2	3965.4	5680.8	1297.2	1291.7	1253	1.777	3.989	86.87
Q89ZI7	Uncharacterized protein BT_4390	49.7738	10	28	10	221	24.2	5.67	1376.3	1361.1	1449.9	1808.8	2782	2837.9	2368.1	2336.2	2124.4	657.4	522.2	549.8	0.564	3.949	86.17
Q8A8E2	GDP-L-fucose synthase fcl	45.2247	15	28	15	356	40.8	6.42	2699.9	2323.8	3078.6	3354	4559.3	4704.7	1739.7	1232.6	2073	482	325.4	492.6	0.642	3.881	78.77
Q8A7J4	Putative outer membrane protein OprM BT_1530	41.8699	19	28	19	492	56	8.21	6242.5	4499.6	4676	594.3	771.8	786.6	7532.5	3382	6610.7	1503.7	1564.9	1461.6	7.162	3.869	84.63
Q8A0W7	Putative multidrug resistance protein BT_3904	44.2424	13	28	13	330	36	6.95	5979.5	3571.5	4152.8	4095.7	2194	2206.1	535.4	425.3	347.6	153.2	93.7	164.7	1.613	3.179	109.82
E7MCA5	Putative lipoprotein BT_1976a	47.8571	14	28	14	280	31.6	6.09	4842.6	3973.3	3914.1	1641.4	1134.5	1140.9	678.7	776.7	641.8	164.3	329.3	298.9	3.25	2.646	87.15
Q8A9R5	Probable two-component system response regulator BT_0750	40.0826	12	28	12	242	27.4	5.1	3172.5	4103.3	3184.1	3168.4	4089.2	4386.6	1159.1	852.9	999.8	377.6	384.6	458.1	0.898	2.468	78.43
Q8A814	tRNA/rRNA methyltransferase BT_1360	35.2227	12	28	12	247	27.1	6.01	2664.4	2501.4	2825.4	6518.4	4546.2	4827.2	1558.6	1801.7	4244.9	1696.5	802.5	969.4	0.503	2.193	88.99
Q8A677	Guanylate kinase gmk	46.5686	9	28	9	204	23.4	5.03	1665	2083.4	1689.8	1978.7	3654.3	3933.2	962.8	1007	891.9	397.5	419	500.5	0.568	2.173	81.28
Q89ZQ5	2-dehydro-3-deoxyphosphooctonate aldolase BT_4321	60.9023	13	28	13	266	28.9	6.24	3149.7	3242.5	3788.7	3766.9	4596.7	4490.3	859.9	869.2	734.1	558.4	321	698.2	0.792	1.561	97.15
Q8AAT2	Capsular polysaccharide biosynthesis protein Cps4K BT_0382	34.1646	15	28	15	401	45.2	6.01	1534.4	2283.9	1491.2	3918.1	4911.5	5546.5	1021.7	1171.6	1043.7	866.8	607.3	746	0.369	1.458	82.6
Q8A5V2	Putative HD superfamily hydrolase BT_2134	50	10	28	10	178	20.4	6.2	2740.5	3071.1	3023.3	2181.4	3929.5	4007.7	1489.6	1322.5	1732	779.7	1219.3	1150.8	0.873	1.443	79.19
Q8A1P7	Peptidyl-prolyl cis-trans isomerase BT_3612	30.6122	6	28	6	196	21.9	4.78	4951.1	3558.9	4127.1	1380.9	576	785.8	15656.9	15402.6	16858.4	9697.6	12824.9	11824.5	4.608	1.395	70.66
Q8A8R0	Ferritin BT_1107	73.125	10	28	10	160	18.3	4.87	4704.4	3168.5	3781.6	2884.6	1552.4	1525.2	3832.7	4019.5	4577.9	2896.1	3192.7	3168.4	1.955	1.343	88.56
Q89YR3	Arabinogalactan endo-beta-1,4-galactanase BT_4668	32.0113	13	28	13	353	39.5	4.89	7145.9	4898.8	5030.1	702.9	544	569.4	6189.8	9349	6439.4	7518.8	5802.3	7509.6	9.401	1.055	81.24
Q8A8X9	Putative secreted endoglycosidase BT_1038	28.2353	9	28	9	340	38	4.89	6750.6	4757	5833.4	1751.2	1068.6	1079.5	4590.7	7543.3	5535.9	5888.6	5175.3	5787.6	4.447	1.049	103.49
Q8A9M3	Xylulose kinase (Xylulokinase) BT_0792	39.839	17	28	17	497	53.9	5.6	6275.7	6804.6	7193.9	2048.1	2362.8	2313.1	51	22.1	51.2	18.4	61.4	44	3.015	1.003	75.93
Q8A606	UPF0597 protein BT_2080 BT_2080	35.8974	16	28	16	429	45.9	5.19	2183.3	2651.5	2188.7	4577.8	5373.5	5881.8	71.4	115.8	89.4	124.9	167.3	153.6	0.444	0.62	74.55
Q8A909	Xylanase BT_1008	18.7023	5	28	5	262	29.2	5	6611	6062.3	6176.7	218.5	228.1	152.9	410.3	489.6	463.8	863.5	872	1122.7	31.445	0.477	77.79
Q8A7M2	Uncharacterized protein BT_1502	15.1323	15	28	15	945	102	4.98	8918	4866.3	5312.2	546.6	455.8	450.5	3451.8	3562.4	3981.8	12440	13058.2	12534.4	13.144	0.289	83.98
Q89ZG1	Copper homeostasis protein CutC cutC	50.2008	12	28	12	249	27.1	5.92	2988.8	2923.9	3227.7	2805	5033.4	5117.8	258	286	278.7	1181.7	1172.5	1089.7	0.705	0.239	93.98
Q8AA20	Uncharacterized protein BT_0645	49.7076	9	28	9	171	18.9	9.04	1200.7	1195	1219.1	1401.4	1394.7	1605.6	2297.4	2141.9	1649.5	12496	23235.9	16580	0.821	0.116	81.69
Q8A6V6	Putative transmembrane protein BT_1770	27.1345	22	28	22	855	98.5	6.48	3969.5	4137.6	4111.3	1644.8	973.3	1009.5	55.4	29	50.4	632.1	652.2	1161.4	3.368	0.055	88.26
Q8A4B2	Methenyltetrahydrofolate cyclohydrolase BT_2691	36.8421	8	28	8	209	22.5	5.22	919.3	884.7	913.7	352.9	305.9	319.1	980.9	1296	870.9	45175.8	31999.1	35818	2.779	0.028	56.42
Q8A2N7	tRNA uridine 5-carboxymethylaminomethyl modification enzyme MnmG mnmG	28.9809	19	27	19	628	70.2	6.6	964.4	1232.3	922.7	5249.9	3793.6	4084.3	54.8	126.3	8283.8	25.5	130.8	31.2	0.238	45.123	92.97
Q8AB66	ATP-dependent exonuclease sbcC BT_0245	19.392	21	27	21	954	107.5	6.04	3278.6	3358	3296.6	3004	2413.8	2490.2	2410.4	2306.8	2320.4	20.2	62	76.5	1.256	44.326	86.48
Q8A7D2	Ferrous iron transport protein B BT_1592	26.9324	18	27	18	828	93.3	6.21	892.9	1251.2	734.5	5122.7	3378.4	3642.5	1404.2	833.6	1060.3	7.9	36.2	46	0.237	36.57	77.85
Q8A8Y8	SusC homolog BT_1029	19.6915	18	27	17	1102	122	5.6	3940.3	2305.2	2753.8	385.5	420	413.9	6865.8	7411.5	7667.8	265.5	259	203.6	7.38	30.138	87.36
Q8A1H6	Beta-glucanase BT_3685	40.5634	14	27	11	355	40.5	8.68	3349.3	3363.4	3642.1	2006.3	3209.9	3362.6	3891.9	3496	4321.7	155.9	102	244.6	1.207	23.302	79.96
Q89ZD2	Uncharacterized protein BT_4445	31.1734	17	27	17	571	67.2	5.39	2921.5	3880	3173.2	2789	3199.5	3272	5735.3	6562.9	5311.7	346.4	480.6	323	1.077	15.314	88.52
Q89ZM0	SusC homolog BT_4357	16.3837	16	27	15	1178	131.7	6.9	2353.1	1753.1	2166.3	505	814.5	791.8	11548.8	9689	12815.7	963.9	851.8	603.6	2.971	14.076	70.8
Q8A878	V-type ATP synthase subunit I BT_1296	29.5191	18	27	18	603	66.7	5.55	5056.8	3420.8	3747.8	4946.5	1131	1248.1	105.5	175.4	152.9		50.2		13.246	7.479	100.94
Q8A3B0	Uncharacterized protein BT_3044	39.661	10	27	10	295	32.8	5.03	6356.3	4596.8	5458	431.1	457.8	350.1	9801.1	9207	10424.8	1256.9	1382.2	1296.4	10.082	6.736	96.48
Q8A2P6	Uncharacterized protein BT_3259	38.9313	5	27	5	131	15.4	9.13	6425.5	8969.6	6842.9	561.6	831.5	812.7	6742.1	9307.7	8177.2	979.4	1136.1	1480.9	0.703	5.086	73.72
Q8A3J6	Uncharacterized protein BT_2958	22.5602	17	27	17	789	89.4	7.43	1592	2126	1759.9	2250.4	2708.1	2834.1	1987.1	2003.6	1874.7	345.3	391.3	416.6	1.389	4.261	67.38
Q8ABA7	Histidine biosynthesis bifunctional protein HisB hisB	44.385	16	27	16	374	42.4	5.03	3316.5	4199.5	3453.2	2473.2	2679.4	2744.2	522.1	589.8	439.7	83	135.3	145.8	4.951	3.992	70.51
Q8A288	Putative thiol:disulfide interchange protein BT_3418	24.3013	21	27	21	823	94.6	7.11	6411.1	5477.9	7692.3	1278.8	1316.7	1359.9	125.6	101.5	155.9	26	38.9	31	0.447	3.459	85.59
Q89ZM7	Tetrapyrrole methylase family protein/MazG family BT_4350	55.3435	14	27	14	262	30.6	5.21	1830.6	2686.5	1674.2	4101.1	4834.7	4908.2	237.1	284.4	251.2	85.5	34.2	103.7	0.339	3.38	88.52
Q8A2N8	Adenine phosphoribosyltransferase apt	36.3636	6	27	6	176	19.8	5.17	1144.6	978.9	1159.5	2126.6	3704.6	3866	289.7	275.5	228.4	83.3	64.8	86.7	1.25	2.928	79.01
Q89YH6	Uncharacterized protein BT_4756	51.5152	15	27	15	231	27.3	5.08	3609.5	4098.3	4037	2933.6	3119.1	3342.8	940	801.4	627.2	280.9	238.4	289.7	0.897	2.904	67.02
Q8A1H2	Uncharacterized protein BT_3689	42.623	17	27	17	305	35.4	5.73	2082.6	2770.7	2322	1910.1	3111.5	2976.2	1259.8	1080.1	1076.9	416.8	320.8	438.9	1.669	2.88	73.67
Q8A166	RteB, two-component system response regulator BT_3801	45.733	20	27	19	457	50.6	6.98	2766.4	3637.7	2717.2	3849.3	4793.2	4624.5	1160.3	1124	1012.9	546.8	354.5	354	0.688	2.627	73.38
Q8A6W2	Aldose 1-epimerase family protein BT_1764	53.7931	14	27	14	290	33.7	5.25	2556.8	2035.5	3043.9	1055.1	1741.5	1697	460.5	585.9	629.3	313	331.2	217.6	1.699	1.945	84.19
Q8A197	Uncharacterized protein BT_3769	37.7622	7	27	7	143	16.9	10.02	2729	3652.9	3020.7	2993.3	5859.7	5733.5	1951.9	7341.2	2159.9	697.7	638	4694.3	0.645	1.899	73.82
Q8A8D1	2,3-cyclic-nucleotide 2-phosphodiesterase BT_1236	28.7931	16	27	16	580	66.2	6.65	4988.2	5087.9	5302.9	1265.4	1988.2	2065.5	1039.2	792.4	1040.1	1342.1	301	179.8	2.891	1.575	83.37
Q8A2R9	Uncharacterized protein BT_3236	31.8182	10	27	10	418	47	4.5	4359.4	3390.9	3678.7	221.3	188.8	215.8	9866	9774.9	10537.7	6787.9	7810.6	8146.7	18.26	1.327	95.15
Q8A1D3	Argininosuccinate lyase argH	28.6996	15	27	15	446	50.6	5.95	3232.3	2776.4	3235.5	4179.9	3137.2	3522.7	446.4	446.9	362	305.4	387	396.9	0.853	1.152	71.66
Q8A2H3	SusC homolog BT_3332	19.0883	20	27	19	1053	116.8	8.81	312.5	257.2	261.2	132.9	103.1	127.3	7900	7920.9	7719.2	12910.5	15403.9	15043.6	2.288	0.543	83.79
Q8A2J9	Putative sugar isomerase BT_3306	47.7612	10	27	10	201	21.7	7.08	4010.7	3856.7	4131.4	4755.7	6506.9	6726.3	173.5	196.2	88.7	321.2	203.8	375.7	0.667	0.509	83.17
Q8A6J9	Thiamine-monophosphate kinase thiL	32.5581	12	27	12	344	38.1	4.87	1817.6	2675.9	1920.3	2754.4	3774.6	3977	477	575.6	522.6	1667.3	1476.5	1415.9	0.61	0.345	76.79
Q8A1Y0	Uncharacterized protein BT_3528	22.1766	13	26	8	487	55.2	7.06	2446.5	2354.6	2628.2	594.9	701.1	730	2919.8	3009.1	3175.2	121	94.3	26.6	3.667	37.636	69.59
Q8A8Q2	Aldo/keto reductase BT_1115	35.4167	14	26	14	384	42.9	8.56	3172.5	3175.6	3538.2	1567.5	2264.4	2225.5	7491.8	5011.9	6846.6	272.6	314.3	320.8	1.632	21.319	75.53
Q8AA96	Putative acylhydrolase BT_0569	51.6949	13	26	13	236	26.6	9.28	655.9	783.8	622.6	4996.3	6976.4	6474.3	2213	3986.4	2720.5	263.8	145.4	388.7	0.112	11.178	76.03
Q8A0H5	Uncharacterized protein BT_4046	35.1351	17	26	17	518	60.2	5.12	2355.3	2301	2530.8	3379	4059.5	4385.7	1569.6	1501.3	1359.7	168.7	153.3	98.6	0.608	10.532	69.88
Q8A4D7	Alpha-galactosidase BT_2662	31.1637	13	26	12	507	56.4	5.29	3834.3	2561.4	3903.5	1812.3	714.1	756.6	5157	3552.9	4495.5	443.1	414	449.3	3.137	10.107	90.17
Q89Z69	Uncharacterized protein BT_4508	28.1863	12	26	11	408	46	5.8	2831.9	3145.4	2912.1	2071.5	2215.1	2100.4	469.7	329.5	392.5	17.7	35.2	71.8	1.392	9.556	82.69
Q8A2I5	Dihydrodipicolinate reductase BT_3320	38.9764	8	26	8	254	27.7	5.16	1942.6	2331	2447.2	1322.8	2132.1	2047.4	851	850.2	826.1	138.5	90.4	99	1.221	7.708	112.27
Q8A738	Sodium pump decarboxylase, gamma subunit BT_1687	38.2353	12	26	12	306	33.8	7.87	6246.8	3989.7	3582.5	2279.4	1803.8	1493.9	901.7	693	770.9	42.9	86.9	181.6	2.478	7.596	80.88
Q8A377	5-nitroimidazole antibiotic resistance protein BT_3078	42.7673	11	26	11	159	18.2	6.68	1883.6	2598.7	2313.6	2497.4	4108.4	3909	1801.2	1484.7	1978.4	285.3	275.8	270.7	0.646	6.329	76.56
Q8A1S8	Putative dehydrogenase BT_3581	31.0962	13	26	13	447	50	7.99	4215.8	4093.7	4561.9	1383.7	1484.4	1519	6922.7	5843.2	7728	1254.3	1090.1	983.6	2.934	6.158	75.97
Q8A0Z7	Uncharacterized protein BT_3874	38.6503	8	26	8	163	18.8	6.34	6997.8	7859.5	7612.5	281	375.6	333.1	4697.6	3926.8	5205.9	864.1	742.5	809.6	22.705	5.724	65.16
Q8A537	NAD-utilizing dehydrogenase BT_2407	41.7122	20	26	19	549	60.7	8.44	3235.4	3133.4	3448.8	2937.6	2295.6	2399	461.6	425.1	322	92.7	62.3	66.4	1.286	5.459	84.2
Q8AAK6	Beta-mannosidase BT_0458	24.7685	19	26	19	864	99.4	6.3	4378.1	3756.9	5258.1	789.8	689.9	659.2	282.5	227.3	312.8	27.6	84.8	44	6.262	5.259	83.51
Q8A1D0	Uncharacterized protein BT_3736	44.7917	8	26	8	96	10.9	9.04	2552.3	4160.6	2378.5	838.1	676.5	688.3	1633.2	3031.6	1629.3	260.3	512.8	428.1	4.127	5.24	71.5
Q8A8E8	Putative peroxidase family protein BT_1219	34.1772	7	26	7	316	35	5.05	778.6	769.5	868.8	2165.7	3488.2	3383.2	2694	1923.5	2458	489.9	529.4	561.9	0.267	4.475	109.14
Q8A7E1	Uncharacterized protein BT_1583	50.5	12	26	12	200	21.8	7.06	2860.7	2394.8	2881.7	3171.3	2390.9	2625.1	1151	939	1387.5	238.6	276.8	291.5	0.994	4.309	88.47
Q8A055	Putative lipoprotein BT_4166	28.3993	16	26	16	581	65.1	4.94	3390.7	2298.3	3078.5	231.3	171.1	170.3	6606.6	6129.9	6495.5	2245.5	2351.4	2033.3	15.307	2.901	97.97
Q8A6I0	Transcriptional regulator, AraC-type BT_1904	43.8596	14	26	14	285	32.8	7.94	5310.8	4227.9	5511.2	1032.4	1778.7	1864.8	1589.1	1272.9	1405.2	570.1	548.2	609.2	3.219	2.47	67.16
Q8A3R1	SusD homolog BT_2893	25.3205	16	26	13	624	70.4	5.83	6423.2	3475.2	3451.2	195.4	234.1	229	6179.4	5957.8	5822.5	3044.7	2374.1	2644.8	20.271	2.227	78.36
Q8A3H9	NAD-dependent protein deacylase cobB	47.8632	11	26	11	234	26.1	6.44	2391.1	3651.3	2586.9	2091.5	3165.7	2997.1	590.1	569.4	564.3	284.4	223.5	378.6	1.045	1.944	97.19
Q8A4S6	RNA polymerase sigma-54 BT_2521	31.9838	13	26	13	494	56.5	4.7	2766.1	3941.5	2821.6	2736.3	3293.1	3232.3	343	397.1	234.8	158.4	163.6	225.9	1.029	1.779	72.07
Q8AA53	Putative aminotransferase BT_0612	29.717	13	26	13	424	48	6.06	2286.6	2939.8	2344.7	4170.5	5427.8	5437.7	328.5	340.2	401.7	99.5	268.4	242.4	0.504	1.754	70.6
Q89ZI2	O-GlcNAcase BT_4395 BT_4395	29.4437	19	26	19	737	84.4	7.01	3463.6	3482.9	3150.5	1208.2	1007.3	996.5	1656.9	1695.9	1999.9	1374.7	1326.4	1344.9	1.527	1.323	72.81
Q8A2G9	Acyl-[acyl-carrier-protein]--UDP-N-acetylglucosamine O-acyltransferase BT_3336	44.5312	8	26	8	256	28	6.2	2035.2	2916.4	2494	1509.2	1739.5	1626.8	144.1	42.7	132.8	68.2	67.7	105.7	3.144	1.323	94.3
Q8ABC3	Possible Pirin family protein BT_0187	32.906	7	26	7	234	26.8	6.38	5414	5997.9	6243.6	1596.3	2315.4	2277.8	264.5	229.3	358.6	170.5	236.1	238.5	2.852	1.321	70.15
Q89ZL7	Uncharacterized protein BT_4360	23.6486	5	26	5	148	16.7	4.31	3187.4	3945.5	3390.7	2567.6	4528.9	4020.4	270.4	244.1	264.4	122.7	295.1	241.4	0.947	1.181	62.34
Q8A9H9	Endopeptidase La BT_0836	58.5987	9	26	9	157	17.2	6.95	1623.5	1628.5	1388.3	7225	5775.4	6501.5	121.3	111.1	103	59.5	95.4	135.3	0.238	1.156	82.26
Q8A630	Hydrolase, putative BT_2056	38.3721	11	26	11	258	29.5	5.08	3179.6	3260.7	3744.5	1504.7	2397.2	2333.6	127	115.3	173.1	123.7	155.5	152.9	1.633	0.961	81.58
Q8ABW7	Chromosome-partitioning ATPase BT_p548231	46.8254	9	26	9	252	27.5	6.54	815.9	1063.5	735	5021.1	6410.5	6293.6	102.7	143.2	68.6	108.6	64.3	163	0.147	0.937	78.2
Q8A9I3	Putative phosphoserine phosphatase BT_0832	35.2078	15	26	14	409	45.7	5.5	1061.8	1490.1	1049.6	4298.1	4114.5	4617.4	712.6	647.4	668.8	700.1	634.3	876.2	0.276	0.918	86.04
Q89YV4	DNA modification methylase BT_4627	19.8789	20	26	20	991	115.1	5.74	2428.4	2690	2541.7	2696.3	2054	2151.6	37.3	39.6	46.7	24	53.5	57.2	1.11	0.918	76.96
Q8A4G9	Uncharacterized protein BT_2630	39.8734	13	26	7	316	35.9	6.3	5620.7	4589.6	4790.5	3596.5	1000.7	984.4	1254.9	1346.9	1471.7	1571.5	1333.2	1575.9	2.687	0.909	89.57
Q8A4A9	Urocanate hydratase hutU	25.0377	16	26	16	663	74.4	6.19	5750.1	4610.5	6135.4	606.4	680.8	666.2	4452.1	3732.5	4282.4	5318.6	3996.8	4838.7	8.445	0.881	66.73
Q8AAH9	Altronate hydrolase BT_0486	31.4516	15	26	15	496	54.3	5.66	2781.7	3368.8	2878.3	2008.3	2689.7	2748.7	2229.7	1673.7	1620.7	2057.3	2358.7	2375.2	1.212	0.813	82.44
Q8A669	Glucose-1-phosphate thymidylyltransferase BT_2017	47.4227	13	26	13	291	32.3	5.26	2321.6	3014.7	2417.8	4231.6	4647.7	4793.1	1039	819.4	1032.5	1284.7	696.5	1838	0.567	0.757	74.72
Q8A3Z8	SusD homolog BT_2806	20.8709	15	26	15	666	75.7	5.55	5172.7	3636.4	4204.4	346.8	254.4	248.5	6476.1	10757.4	7193	13205.4	9597.4	9763	15.317	0.75	74.48
Q8AA27	Methionine aminopeptidase map	47.8827	11	26	11	307	34.5	5.4	2076.3	1769.5	2190	2869.4	3565.9	3440.2	199.5	274.6	271.2	459.5	376	446.8	0.611	0.581	99.01
Q89Z71	Putative acetyltransferase BT_4506	34.2795	16	26	16	458	53	5.48	2051.5	2303.7	2338.2	2222.4	2152.1	2138.2	66.9	109.5	98.8	264	220.8	219.6	1.028	0.391	76.53
Q8A1C2	Uncharacterized protein BT_3744	40.2299	8	26	8	261	29.4	9.25	697.5	664.6	707.8	361.8	362.9	377	2320	2494.7	1779.8	7330.7	7681.9	7969.8	1.879	0.287	66.2
Q8AB60	Dolichol-phosphate mannosyltransferase BT_0251	59.919	13	26	13	247	28.1	8.22	2200.6	2415.4	2321.3	1754.5	1949.2	2054.3	1041.3	667.2	987.2	3875	2916.6	3257.6	1.205	0.268	75.34
Q8A621	Putative TonB-linked outer membrane receptor BT_2065	28.392	20	26	20	796	89.1	9.1	449.5	686.1	411.8	436.7	801.8	857.6	4242.1	3547.6	3662.1	18962.3	18125.6	19996.9	0.738	0.201	79.08
Q8A0L8	5'-nucleotidase SurE surE	47.1042	11	26	11	259	28.3	5.43	1399.8	1830.3	1750.8	4343.6	5643.3	5690.1	170.2	158.5	127.4	740.4	793.6	845.7	0.318	0.192	89.1
Q8A9P6	Uncharacterized protein BT_0769	43.0493	11	26	11	223	26.3	6.55	3498.3	3708.6	4003.9	2021.4	2428.1	2541.9	65.8	55.5	55.6	2287.1	1825.7	2218.9	1.604	0.028	76.46
Q89Z44	Uncharacterized protein BT_4533	33.4076	15	25	15	449	52.1	5.15	5252.5	5252.3	5794	4302.7	4046.1	4046.6	1719.5	2695.7	1666.3	60.3	42.7		1.315	39.35	61.72
Q8A9Q8	Beta-galactosidase BT_0757	22.7273	15	25	15	682	78.1	7.23	2870	2326.6	3138.6	593.2	384.6	383.1	5132.7	2906.7	4962	234.3	113.7	163.1	6.125	25.441	76.19
Q8A006	Shikimate 5-dehydrogenase BT_4215	38.7097	10	25	10	248	28.1	6.05	2755.3	2775.2	2794.8	1624.9	2316.7	2413.5	1598.6	1443.4	1624.1	107.8	35.7	154.2	1.31	15.676	74.9
Q8A0V9	Uncharacterized protein BT_3912	40.6897	13	25	12	290	33.4	9.03	3321.6	2809.7	2682.1	2774.7	1666.1	1865.3	926.7	777.4	1060.2	93.3	92	210.2	1.398	6.989	77.74
Q8A066	Pectate lyase BT_4155	35.4911	16	25	16	448	50.2	8.06	571.9	844.4	511.1	3396.2	4768.1	4844.3	1428.1	2224.7	1497.4	223.1	176.3	355.9	0.148	6.818	68.98
Q89YP2	Pullulanase BT_4689	34.8092	18	25	18	655	74.3	4.98	5230.9	8405	7690.1	451.4	595.3	525.2	144.5	192.3	215	38.6	44.5	28.8	13.567	4.931	70.18
Q8A8U8	Uncharacterized protein BT_1069	50.5556	8	25	8	180	20.8	5.68	895.2	1702.6	900.9	3380	4705.6	4462.5	573.9	264	442.2	91.1	94.6	158	0.279	3.724	94.32
Q89Z24	NAD-dependent epimerase/dehydratase BT_4553	22.8311	6	25	6	219	24.2	5.85	4454.5	9001.7	5309	1275.5	2235.9	2031.3	646.8	625.5	1524.3	120.2	235.6	438.1	3.386	3.523	73.64
Q8A0C5	Lipolytic enzyme, G-D-S-L family BT_4096	36.3043	18	25	18	460	53.1	8.24	2051.9	2496.1	2079.8	1944.8	2079.1	2088	195.4	219.4	252.4	62.4	55.1	78.6	1.084	3.403	73
Q8A0B3	Glycoside hydrolase family 15 BT_4108	32.3308	15	25	15	399	45.9	6.55	5808.3	5867.1	5821.9	1042	1294.4	1354.8	484.9	301.6	379.7	62.9	163.6	136.4	4.74	3.213	70.47
Q8A813	DNA repair protein RecN BT_1361	32.7928	17	25	17	555	62.3	5.01	3424.6	3205.2	3736	3900.5	2952.2	2901.4	47.8	38.3	40.1		8.1	35.8	5.275	1.971	74.76
Q89Z97	Putative cell surface protein BT_4480	17.0813	21	25	20	1206	130.7	4.96	4210.3	3270.7	2839.3	669.6	632.9	654	1013.3	857.1	1038.3	420.7	548.6	506.3	0.733	1.943	73.1
Q8ABA8	Histidinol-phosphate aminotransferase hisC	47.3988	14	25	14	346	39.7	5.82	1980.3	2395.4	2123	2154.6	3251.5	3460.9	182.2	172	153.4	162	46.2	53.1	1.063	1.917	91.32
Q8AA94	Phenylacetate-coenzyme A ligase BT_0571	29.8611	13	25	13	432	48.7	6.3	2511.2	2858	2613.2	1860.4	1647.7	1754.8	953.8	756.2	804.3	369.6	495.3	587.8	1.517	1.731	74.79
Q8A7Z6	Imidazole glycerol phosphate synthase subunit HisF hisF	52.5896	15	25	15	251	26.9	5.52	2545.7	3237.2	2996.5	3047.3	5371.3	5343.9	794.6	736.3	505.5	414.1	480.9	420.2	0.638	1.549	62.73
Q8A2S4	4-deoxy-L-threo-5-hexosulose-uronate ketol-isomerase 1 kduI1	30.7143	14	25	14	280	31.6	5.62	5723.9	6052.2	6614.5	2181.3	2221	2283	1200.4	964.3	1239.8	820.1	783	774	2.751	1.432	66.84
Q8A7M4	Ribonuclease G BT_1500	30.7252	17	25	17	524	59.2	9.06	3952.4	2728.6	2707.7	2276	2492	2751.4	413.6	412.1	455	316	288.9	312.6	1.249	1.396	69.09
Q8A4N9	SusC homolog BT_2560	16	16	25	15	1100	121	7.44	3155.1	1983	2362.7	167.9	175.7	163.4	3164.9	2516.8	2985	1589	2785.5	1852	14.797	1.392	75.03
Q8A7Z3	Formyltetrahydrofolate deformylase purU	45.7746	14	25	14	284	33.2	7.39	4267.4	4204.1	4664.6	4381.4	4473.4	4750.4	988.9	1137.7	1048.6	704.6	637.4	1024.9	0.966	1.342	63.81
Q8A1D2	Oxidoreductase BT_3734	30.2211	12	25	12	407	46	5.68	5086.2	8603.1	5613.2	1610.8	1992.2	1817	343.5	324.5	254.7	139.2	267.4	367	3.561	1.193	67.37
Q89Z22	UPF0365 protein BT_4555 BT_4555	42.6426	12	25	12	333	35.9	6.81	6677.6	3496.8	3545.6	5873.3	1584.6	1878.5	1290	1052.9	949.7	1104.2	1071	998.3	1.47	1.038	96.64
Q8A0A9	Putative Fibronectin BT_4112	29.4118	13	25	13	527	57.5	4.88	2677.6	1690.4	2091.9	498.2	520.2	446.4	5273.5	4498.1	5297.4	6920.7	6348.4	5736.9	4.41	0.793	80.19
Q8A0T9	DNA primase dnaG	30.8219	23	25	22	730	82.4	6.21	891.1	1193.4	939.5	2554.6	2864.9	2646.9	688.4	662.6	622	971.7	735.9	888.5	0.375	0.76	67.41
Q8A4E1	Uncharacterized protein BT_2658	26.7857	14	25	14	672	74.8	4.92	550.7	700.1	469.7	489.5	299	333.4	4921.9	5632.4	3987	6161	9041.5	7622.2	0.843	0.76	91.9
Q8A450	Putative transmembrane protein BT_2753	42.8571	9	25	9	196	20.9	8.79	1454.2	939.3	1331.9	520.3	445	456.8	15908.4	12872.8	13172.8	24068	20839.7	25058.6	1.534	0.637	97.49
Q8A0T5	Prephenate dehydratase BT_3936	31.5603	10	25	10	282	32	6.32	2691.6	2382.1	3179.4	2280.6	3638.9	3611.2	170.3	154.2	107.3	283.4	393.4	437.6	2.62	0.6	78.95
Q8AA08	DNA helicase BT_0657	27.2843	20	25	20	788	89.1	7.44	2312.3	2710.2	2277.6	3347.4	2554	2753.2			31.5	29.4	53.6		0.786	0.462	88.93
Q8A3Y2	Uncharacterized protein BT_2822	25.2033	14	25	14	492	54.4	4.75	1599.6	1601	1310.4	735.8	924.6	930.8	4348	5180.9	4066.8	26566.7	21130.7	19322.4	0.866	0.387	64.81
Q8AB72	Thiol:disulfide interchange protein BT_0239	28.2787	8	25	8	244	27.5	5.38	1700.5	2058.4	1610.3	2718.2	2069.4	2040.4		22.1		25.9	86.4	31.2	1.741	0.203	77.4
Q8ABF3	Uncharacterized protein BT_0157	18.8776	3	24	3	196	21.3	9.66	1515.3	1523.5	1758.2	766.8	1112.6	1127.8	962.4	1285.5	1030.2	13.7	23.3	24.9	1.595	52.959	96.27
Q8A3Q8	NHL repeat protein BT_2896	21.6814	10	24	10	452	49.6	5.35	2857.8	1795.8	1749.2	47.8	66.8	39.2	12418.9	12889.6	11515.8	411	419.9	355	41.625	31.051	72.74
Q8A6L0	Retaining alpha-galactosidase BT_1871	29.1541	18	24	18	662	74.8	6.76	2040.8	2331.6	2014.9	1941.7	1582.3	1727.2	2849.5	2275.6	3444.6	183.1	107.2	157.7	1.216	19.127	76
Q8A035	Uncharacterized protein BT_4186	40.9756	18	24	18	410	46.6	7.52	2659.5	2858.8	2948.1	1378.1	2131.5	1975.8	1356.9	1853.6	1802.7	198.7	98.3	152.2	1.543	11.16	75.55
Q8A9B3	Uncharacterized protein BT_0902	79.1667	6	24	6	96	10.7	5.77	2957.6	5801	3940	1634	1860.2	1645.4	288.5	232.5	260	20.6	2.4	55	2.471	10.004	65.18
Q89ZC0	Uncharacterized protein BT_4457	75.1295	12	24	12	193	21.4	5.19	3953.7	5139	4301.4	1677.3	1801.2	1838	1320.3	1253.7	1205.9	187	86.8	188.9	2.519	8.171	80.16
Q8A9M7	Succinate--CoA ligase [ADP-forming] subunit beta sucC	46.0106	15	24	15	376	41.2	6.55	4900.4	5489.2	5587.6	804.8	789.9	662.8	894.9	1026.9	852.9	153	132.9	146.2	7.077	6.421	64.06
Q8A9W8	Putative phosphatase/phosphohexomutase BT_0697	25.5814	8	24	8	215	24.3	4.89	1741	2009.6	2023.2	2586.5	4963.7	4830.9	734.1	584.7	643.1	22.2	141	157.9	0.466	6.108	80.03
Q8A685	Zinc metalloprotease BT_2001	33.2594	13	24	13	451	51.2	6.96	1252.3	1215.2	957.9	3473.5	1723.4	1800.2	979.5	735.2	840.7	147.1	188.4	147.8	0.49	5.287	65.22
Q8ABF6	Putative periplasmic protease BT_0154	23.3471	11	24	11	484	54.3	4.7	2495	1775.5	2962.1	424.5	384.4	415.6	5948.5	5660.6	7014.1	1220.8	1374.3	1328.4	5.907	4.747	91.73
Q8A9R9	Putative zinc protease BT_0746	46.6042	18	24	18	427	48.6	5.74	2354.6	2278.3	2624.2	2119.6	2598.5	2824.5	177.9	141.6	179.3	35.3	31.5	52	0.962	4.195	68.38
Q8A397	N-acetylgalactosamine-6-sulfatase BT_3057	25.7874	14	24	14	508	57	7.58	5851	5671.9	7121.7	208.7	293.2	219.3	2132	2131.7	2568.4	1131.5	541.1	607.8	25.854	2.996	65.35
Q89ZK3	4-hydroxythreonine-4-phosphate dehydrogenase pdxA	38.4615	13	24	12	364	40.3	5.34	4012.3	4328.6	4213.1	3287.1	3067.6	3241.1	226.9	227.5	200.9	63	90.1	75.9	1.308	2.861	61.02
Q8A2Q6	Putative zinc ABC transporter, zinc-binding protein BT_3249	44.4805	11	24	11	308	34.3	6.14	2389	1828.3	2768.8	3126.9	2300.9	2541.9	1426.5	860.2	1533	483.6	408.9	499.5	0.877	2.744	81.62
Q8A371	Lipase, putative BT_3084	35.5311	10	24	10	273	30.5	8.85	3434.6	2634.5	3897	2048.7	3058.8	3155.4	3268.3	4607.9	4519.2	1630.1	1791	1692.7	1.206	2.424	77.63
Q8A134	ABC transporter ATP-binding protein BT_3837	43.9216	13	24	13	255	29	8.02	1263.8	1217.5	924	3658.5	3619.5	3537.8	117.7	159.6	96	16.3	56.8	81.3	0.315	2.418	65.08
Q8A0M2	Membrane-bound lytic murein transglycosylase D presursor BT_3999	28.0742	12	24	12	431	48.7	8.75	2248.7	2578.2	2128.1	4063.9	3072.5	3117	2348.7	3224.5	3102.2	1420.7	1183.9	1191.3	0.678	2.285	63.81
Q8AAE6	Protein with hemerythrin HHE cation binding region BT_0519	30.3419	9	24	9	234	27.1	5.54	1461.8	2120.5	1507.2	3058.8	3683.1	3733	802.9	845.9	746.8	312.5	380.5	393.8	0.486	2.204	58.2
Q8A1A9	Pyrroline-5-carboxylate reductase proC	45.9144	8	24	8	257	27.3	5.97	1815.4	1672	1866.5	3038.5	1855.3	2137.4	914	2049.4	1216.8	893	764.6	762.7	0.761	1.727	81.63
Q8A910	Putative lipoprotein BT_1007	40.3042	12	24	12	263	27.5	9.32	1182.7	1168.4	1307.5	2381.6	3467.2	3454.3	5295.8	5266.4	5679.7	2774.6	3399.7	4205.5	0.393	1.565	69.85
Q89ZW6	DNA replication and repair protein RecF recF	30.0813	11	24	11	369	42.6	5.85	2221.9	2622.6	2502.6	2104.6	2009.7	2220.5	607.8	579.6	633.6	342.3	463.2	399.7	1.16	1.511	78.38
Q8A7I8	ABC transporter permease BT_1536	34.4578	17	24	17	415	46.4	8.7	4657.3	3893.3	2967.6	2250.2	1904.9	1901	68.7	69.1	111.7	20.1	91.5	54.6	1.902	1.501	75.3
Q8A3Y7	Putative TonB-dependent receptor BT_2817	20.7679	14	24	14	573	64.6	5.72	2107.8	1810.2	1902.2	296.2	318.8	318.1	9456.3	9027.3	9273.5	5576.1	7256.2	5800	6.237	1.49	59.27
Q8A9A6	von Willebrand factor-like, type A BT_0909	47.4048	14	24	14	289	33.7	9.32	4066.5	2896.4	2941.1	3806.3	1662.5	1645.2	544.7	578.5	563.2	323.6	422.3	400.4	1.392	1.471	71.22
Q8A656	Uncharacterized protein BT_2030	27.3026	8	24	8	304	35.3	5.38	2399.7	2798.7	2268.6	3285.2	4798.7	4181.3	668.4	516.1	532.6	322.9	548.7	365.7	0.609	1.388	78.7
Q8A246	Deoxyguanosinetriphosphate triphosphohydrolase-like protein BT_3460	37.7778	17	24	17	450	51.2	5.96	1040.9	1608.7	1059.8	3764.5	4082.8	4193.7	339.1	308.5	271.8	258.3	213.4	263	0.308	1.251	66.04
Q8A0W3	Uncharacterized protein BT_3908	38.7187	13	24	13	359	39.6	5.41	1863.6	2127.4	2269.6	3827.8	3726.1	3648.1	1479.9	1192.8	1729.1	1425.8	1453.1	1178.3	0.559	1.085	61.67
Q8A1E7	Glutamate 5-kinase proB	44.7222	16	24	16	360	39.4	6	1455.1	2294.2	1519.8	3838	3857.6	3840	162.7	168.5	258.3	168.8	274.8	172.6	0.457	0.957	72.31
Q8A7G0	NADPH-dependent 7-cyano-7-deazaguanine reductase queF	68.8742	11	24	11	151	17.7	6.54	475	561.5	518.8	4597.1	3336.3	3863.6	1175.6	848.2	1368.2	1575.6	1472	1358.1	0.132	0.77	70.84
Q8A553	Putative transport protein BT_2389	31.6832	8	24	8	303	33.2	5.97	1615.7	1094.2	1530.6	3463.2	1745.9	2022.2	686.5	487.3	690.4	910.3	718.5	942.8	0.586	0.725	72.92
Q8A117	SusC homolog BT_3854	14.4269	14	24	14	1012	114.1	7.24	1021.5	940.7	908.5	142.5	180.7	144.4	4576.1	4743.4	4700.7	7962	8076	8465.3	6.138	0.572	62.38
Q8A8W3	DNA helicase BT_1054	15.894	20	24	20	1057	121.8	5.26	3163.8	3237.8	3343.6	2255.2	1359.3	1554.5	206.9	299.6	238.9	659.8	457.9	728.4	1.885	0.404	59.11
Q8A737	Biotin carboxyl carrier protein (BCCP) BT_1688	54.1667	7	24	7	144	15.5	8.76	3604.5	2201.6	3043.3	2278.1	3066.3	2770.9	435.3	294.6	285.5	1195.5	1038.1	1091.4	1.09	0.305	48.89
Q8A116	SusD homolog BT_3855	30.4821	17	24	17	643	72.8	5.44	646.7	498.4	417.9	91.2	54.7	60.2	6382.2	6625.4	5832.2	25365	22947.5	22689.2	7.583	0.265	81.67
Q8ABG9	SusD homolog BT_0141	34.0242	16	24	16	579	67	6.04	524.4	694	512.9	142	129.3	137.7	5242.3	4961.9	5043.5	21102.5	21320.9	18001.8	4.232	0.252	81.2
Q8AA35	Exodeoxyribonuclease BT_0630	54.5455	13	24	13	253	29.2	5.52	3417.2	3052.5	3613.6	2138.5	2797.1	2821.6	279.3	475.2	428.2	1725.3	1501	1665	1.3	0.242	75.32
G8JZS6	Outer membrane protein SusF susF	30.1031	10	24	10	485	52.1	4.54	5398.8	3041	3213.2	605.9	605.7	652.1	1644.2	1318.3	1379.2	7443.6	6768.1	6146.4	6.253	0.213	81.19
Q8A0P6	3-dehydroquinate synthase BT_3975	36.5439	11	24	11	353	39.3	5.76	2060	2200.7	2193	2486.4	3463.6	3432	95.1	149.4	117.5	1686.9	1507.6	1457.2	0.688	0.078	87.02
Q8AB50	Uncharacterized protein BT_0261	83.1461	8	24	8	89	10.2	8.13	2324.1	3621.6	2527.8	5810.1	3680.3	3607.5	317.6	364.5	124.6	4107.6	3399.6	4058.8	0.647	0.07	50.18
Q8AB59	Transcription-repair-coupling factor mfd	18.5448	19	24	19	1127	127.3	5.72	1849.5	1986.3	1853.5	2696.9	1925.2	2053.2	102.9	99.5	104.1	2382.2	2138.4	3000.8	0.852	0.041	62.08
Q8A5W3	Glycerol-3-phosphate dehydrogenase BT_2123	52.1739	15	24	15	345	38.6	8.7	1264.5	1869.6	1280.9	4309.8	4173.7	4506.2		16.9	4.7	967.2	898.8	882.2	0.34	0.012	66.81
Q8A7A6	SusC homolog BT_1619	12.6087	15	23	14	1150	129.9	6.42	1868.7	1113.7	1903.6	211.9	294.9	249.5	8040	6443	6853.7	116.8	136.9	89.6	6.46	62.161	63.44
Q89YS4	Heparinase III protein BT_4657	24.1742	17	23	16	666	77.5	8.51	829.6	959.2	816.7	2327.8	3512.4	3329.1	315.7	206.9	410	1.5	27.7	11.9	0.284	22.693	48.22
Q8A446	L-asparaginase II BT_2757	22.7273	9	23	9	352	37.7	8.66	1827.1	1089.5	2369.6	499.9	712.9	568.7	19877.9	11934	20485.1	1330.3	1046.7	868.6	2.967	16.113	77.56
Q8A0Q0	Glutathione peroxidase BT_3971	61.1111	11	23	11	180	20.5	7.78	2996.5	5086.4	3377.4	1853	3658.5	3304	1844.2	3850.3	2262.9	183.1	188.5	160.6	1.3	14.951	63.47
Q8A8W0	Putative exonuclease BT_1057	19.7065	18	23	18	954	110.6	5.58	1817.2	1993.9	1955	2148.3	1465.8	1486.1	437.9	591.8	357.6	69.4	16.4	75.7	1.131	8.593	62.28
Q8A8Z4	Putative pectate lyase BT_1023	26.4249	16	23	15	579	64.5	6.86	5176.6	4482.7	4662.1	1056.2	1142.2	1132.6	614.6	463.1	488.7	51.2	85.6	52.5	4.299	8.272	65.37
Q8A5T2	Putative sugar phosphate isomerase/epimerase BT_2156	45.7237	11	23	11	304	34.7	8.16	3703.7	3201.9	4319.7	2569.8	2823.9	2866.9	5898.3	5085.4	5749.7	877.4	685.3	694.5	1.359	7.413	65.8
Q8A2D0	Aspartate aminotransferase BT_3375	37.8238	14	23	14	386	43.3	5.31	956.7	1171.7	994.3	3159.4	4238.6	4345.9	888.3	891.8	1012.1	142.3	163.4	170.7	0.266	5.861	70.9
Q8A2N0	Uncharacterized protein BT_3275	13.6047	14	23	14	860	98.2	7.53	1375.3	1652.6	1346.6	880.8	919.7	947.1	6444.8	4471.8	5592.1	941.8	1080.7	914.4	1.592	5.621	61.89
Q89ZL9	SusD homolog BT_4358	28.6624	17	23	17	628	71.6	5.34	3098.3	1794.1	2455.1	210.5	210.6	228.2	4394.5	4759.5	5006.6	936.6	894.2	918.7	11.316	5.15	76.74
Q8A1Z3	Putatuve glycosylhydrolase BT_3515	37.5321	11	23	11	389	44.8	6.47	3059.5	2117.3	3214.5	1492	936.3	899.1	1369.3	1110.6	1854.7	388.3	338.8	311.4	2.522	4.174	81.68
Q8A2J1	Thermostable beta-glucosidase B BT_3314	23.0366	18	23	18	764	84.5	6.38	3913	3482.8	3936	2402.9	2313.6	2335	575.2	968.2	545.9	174.1	157.4	173.1	1.607	4.14	69.59
Q8A5V6	Uracil-DNA glycosylase ung	29.0909	6	23	6	220	24.8	7.01	4065.9	4328.2	4935.6	1201.9	1768.1	1985.4	334.5	329.1	328.3	49.2	110.9	79.9	2.69	4.133	76.29
Q8A7Y1	4-carboxymuconolactone decarboxylase BT_1393	49.1272	15	23	15	401	44.2	6.29	3332.9	3170.4	3412.1	1729.3	1617.4	1582.3	413.9	400.5	428.9	110.1	134.2	137.4	2.012	3.258	79.02
Q8A517	Hexokinase type III BT_2430	26.3682	11	23	11	402	44.8	5.47	5542.3	7976	6301.2	1924.7	2160.3	2156	40.4	22.3	39	24.8	4.6	11.6	3.176	2.485	68.32
Q8A8G9	LemA protein BT_1198	53.7634	10	23	10	186	20.8	6.58	1186.1	1964.2	1339.1	2987.1	2746.4	2859.8	98.6	83.7	113.3	31.4	46.2	88.1	0.522	1.784	63.17
Q8AAN5	Indolepyruvate oxidoreductase subunit iorB BT_0429	46.9072	10	23	10	194	21.1	6.05	1534.8	2053.2	1557.9	3742.7	5666.1	5655	297	311.2	283.8	101.4	181	292.5	0.342	1.552	66.9
Q8A2W9	Dihydrolipoyl dehydrogenase BT_3186	35.7942	15	23	14	447	47.5	6.57	3507.3	3042.7	3592.6	2691.9	2781	2803.8	133.2	89.7	129.9	92	68.3	88.7	1.225	1.417	72.18
Q8AA15	Phosphomethylpyrimidine synthase thiC	34.3363	15	23	15	565	63.8	5.78	4086.5	1162.1	4736.7	915	1132.8	1086.8	629.2	533.7	538.3	441.8	393.7	426.9	3.186	1.348	70.72
Q8A4P5	Probable butyrate kinase buk	41.6431	11	23	11	353	37.8	6.29	4411	3882.7	4810.9	1905.7	2187.9	2167.2	334	390.9	325.3	447.2	421	350.3	2.093	0.862	80.05
Q8A7P0	Uncharacterized protein BT_1484	24.4742	14	23	13	523	60.6	5.35	3619.8	4914.4	3925.3	1970.2	2248.8	2262.3	214.7	259.9	164.3	263.5	213.3	271.9	1.922	0.853	76.5
Q89ZH8	Uncharacterized protein BT_4399	36.2924	14	23	14	383	41.5	5.49	2859.4	2850.1	3279.7	3380.3	3080	2954.8	682.5	636.6	732	1227.4	453.3	878.2	0.955	0.802	79.83
Q8A654	SusC homolog BT_2032	17.5916	13	23	13	955	105.4	6.16	1637.8	1551.2	1407.8	321.2	359.6	426.4	7185.9	7115.4	6563.3	6885.2	9737.1	10077.4	4.152	0.781	81.6
Q8AA91	Uncharacterized protein BT_0574	63.964	9	23	9	111	12.9	5.16	249.1	238.8	202.5	1776.6	1646.7	1481.4	80.7	94	89.8	131.1	382.8	210.7	0.169	0.493	67.66
Q8A1F1	Uncharacterized protein BT_3715	43.4599	10	23	10	237	26.4	4.83	1039.1	1465.8	1044.6	611.6	381.2	391.5	8286.8	9563.6	7922	22117.1	26250.5	25725.4	0.141	0.365	62.54
Q8A874	Uncharacterized protein BT_1300	40.3571	14	23	14	280	32.4	4.91	5108.3	3399.2	4292.8	4851.2	1991.7	2048.7	400.7	301.8	298.1	1066	1090.2	1024.7	2.564	0.348	55.98
Q8A0F5	NADH-quinone oxidoreductase subunit B nuoB	41.6244	9	23	9	197	22.1	8.98	1616.3	1679.7	1414.3	4449.3	3588	3686.6	298.8	254.4	225	977.8	1003.9	868.8	1.44	0.315	70.98
Q8A839	Folylpolyglutamate synthase BT_1335	29.5316	13	23	13	491	55.4	6.65	803	1070	749.4	5214.8	4921.8	5381.4	37.6			43.8	78.4	106.6	0.402	0.273	65.12
Q8AAQ1	Adenylyl-sulfate kinase cysC	58.209	10	23	10	201	22.7	5.52	1063.8	1312.6	1133.8	2086.8	3805.1	3804.5	235.9	267.8	294.2	2245.8	2174.8	1603.4	0.362	0.132	63.71
Q89ZZ2	Putative transcriptional regulator BT_4229	31.0345	14	23	14	493	57.3	6.3	1267.6	1874.9	1297.6	2355.6	2896.9	3011	151.8	245.7	131.6	7029.2	6378	7260.1	0.537	0.026	60.05
Q8A6B0	tRNA nucleotidyltransferase BT_1975	33.4661	16	23	16	502	57.3	6.95	1554.5	1865.6	1685.6	3518.2	3778.3	4109.7	41.8	44.4	78.2	2421.2	1896.8	2649.4	0.448	0.024	53.83
Q8AAG7	Uncharacterized protein BT_0498	27.8912	6	23	6	294	30.7	4.49	766.2	711.8	722.3	3556.4	1345.7	1614.1	531.3	692.6	445.8	21884.7	29852.1	26487.1	0.338	0.021	71.93
Q8A382	tRNA-dihydrouridine synthase BT_3073	43.3333	12	23	12	330	37	6.27	1090.8	1098.6	1036	2347.1	3142	3287.6	57.8	112.1	74.8	5539.5	8215.8	4584.1	0.367	0.013	80.05
Q8A6V8	Beta-galactosidase BT_1768	16.2212	17	22	17	1085	123.4	6.79	3191.3	5540.9	3384.3	1430.6	1283.3	1338	4990.6	4846.4	3385.7	168	109.6		2.99	31.757	53.5
Q8A2T2	Uncharacterized protein BT_3223	39.3782	9	22	9	193	21.5	9.42	1554.3	776.6	1160.9	20.5	16.8	22.3	13924.1	12540.4	15286.2	633.1	1115.1	515.4	58.624	18.444	66.97
Q89ZW8	6,7-dimethyl-8-ribityllumazine synthase ribH	24.4755	5	22	5	143	15.4	4.91	2507.6	2045.4	2472	2581.5	3496.9	3536.6	5734.6	3240.5	4279.1	342.3	433.1	636.9	0.731	9.385	69.13
Q8A6Z5	Putative dTDP-4-dehydrorhamnose reductase BT_1730	44.3262	10	22	10	282	31.5	5.64	1392.6	1538.3	1281.5	2349.6	3613.6	3910	198.7	183.6	290.8	7.1	39.2	31.5	0.427	8.657	68.28
Q8A908	Dihydroorotate dehydrogenase (quinone) BT_1009	36.859	12	22	12	312	35.2	8.22	3892.5	4526.3	4089.4	105.6	144.6	125.8	3151.4	2519.6	2260.9	350.1	376.2	377.5	33.27	7.186	61.67
Q8A8Y4	1,4-beta-mannosyl-N-acetylglucosamine phosphorylase BT_1033	31.0559	10	22	10	322	36.7	5.81	1480.3	1625.7	1373.6	1342.4	1137.8	1270.5	5018.8	3536	5632.1	837.8	1053	845.7	1.194	5.184	68.03
Q89ZC4	6-carboxy-5,6,7,8-tetrahydropterin synthase BT_4453	67.7419	9	22	9	124	14.2	6.9	1173.9	1255.1	1143.5	2938.6	2839	3026.4	625.7	834.4	541	193.3	109.2	122.8	0.406	4.705	74.11
Q8A1X9	Aldose 1-epimerase BT_3529	31.8302	14	22	2	377	41.9	5.15	388.5	327.9	455.9	84.5	77.8	59.1	512	534.7	399.5	94.1	140.4	105.4	5.296	4.255	67.82
Q8A4S4	Alpha-rhamnosidase BT_2523	17.7951	18	22	18	1152	128.8	6.76	2193.5	2332.6	1799.7	1221.4	1257.2	1272.9	1444	1634.1	1579.2	371.9	416.5	481.8	1.686	3.667	65.77
Q89YM3	SusD homolog BT_4708	32.9567	12	22	12	531	59.3	4.94	2798.3	1908.6	2091.9	456.5	334.8	352.5	6899.2	6212.7	7049.3	1988	1978.8	1784.4	5.944	3.506	88.65
Q8A9K2	TonB BT_0813	17.833	10	22	9	443	50.8	8.66	2540.8	2478.6	2562	1355.9	967.9	1039.9	3284.3	4007.8	3606.4	1131.6	1069.2	1179.4	2.254	3.224	52.1
Q8AAT1	Putative UDP-N-acetylglucosamine 2-epimerase BT_0383	34.005	12	22	12	397	44.4	6.89	1772.4	1688.7	1556.6	5752.6	4564.4	5628.9	811.6	681	634.8	237.9	184.7	352.3	0.315	2.745	72.55
Q8A1Z2	Arabinan endo-1,5-alpha-L-arabinosidase A BT_3516	22.606	11	22	11	637	71.6	6.8	1414.2	1919.3	1729.4	1044.9	1183.1	1209.9	2988.4	3530.6	3633.9	1586.8	1532.4	1207	1.473	2.347	72.71
Q8A9I7	dTDP-4-dehydrorhamnose 3,5-epimerase BT_0828	53.2967	11	22	10	182	20.8	5.19	2619.9	3071.3	2792.2	1821.8	3215.3	3187.5	23.9	25.4	26.2	15.5	4.7	22.6	1.031	1.759	49.61
Q89ZS2	Glycoside transferase family 4 BT_4304	28.3019	13	22	13	424	48.2	6.1	8234.9	5244.1	5838.6	1865.3	1523	1479.2	144.8	143.9	167.7	66.1	88	110	3.969	1.729	65.78
Q8A132	ABC transporter ATP-binding protein BT_3839	41.7969	11	22	11	256	28.9	5.77	2717.7	3160.3	2596.7	2711.7	2687.3	2735.5	268.5	338.2	337.1	199.5	231.9	153.3	1.042	1.614	74.86
Q8A625	4-hydroxy-3-methylbut-2-enyl diphosphate reductase ispH	52.2491	14	22	14	289	32.9	6.54	1434.8	1841.2	1564.3	1672.6	2386.1	2394	5062.6	3256.2	3620.6	2773.8	3822.2	2001.2	0.75	1.389	69.41
Q8A2N9	UvrABC system protein C uvrC	24.3021	14	22	13	609	70.1	9.09	2147.3	2652.7	1959.5	1597.1	1473.6	1548.9	287.8	335	343.2	297.5	243.6	265.2	1.463	1.198	61.48
Q8A7W2	Iron-sulfur flavoprotein BT_1412	57.5419	10	22	10	179	20	5.44	4346.5	4200	4719.6	2125.4	3110.1	2998.8	1813.4	1454	1274.5	1653.5	1143.6	1112.2	1.611	1.162	77.5
Q8A183	Putative endonuclease/exonuclease/phosphatase family protein BT_3783	33.3333	11	22	5	315	36.2	6.54	793.2	415.9	662.5	751.2	197.4	207.7	730.8	837.3	767.6	724.5	561.2	762.4	1.619	1.14	71.07
Q8A8H5	Putative xylanase BT_1192	24.1901	12	22	12	463	51.2	8.98	2072.1	2169.2	1462.4	1819.3	1329.1	1418.5	1189.4	1263.9	1337.1	1266.8	1109.6	1107.5	1.249	1.088	57.82
Q8A6J8	Putative alpha-1,6-mannanase BT_1883	26.7157	11	22	11	408	46.4	7.24	1734.7	3033.9	1749.1	2407.1	3435.4	3691.5	1328.4	1378.7	1586.5	1486.3	2718.9	1347.9	0.684	0.773	71.73
Q8A0R0	Uncharacterized protein BT_3961	29.4404	10	22	10	411	46.4	4.84	2309.1	1714	1556.3	466.6	341.4	367.9	4526.3	17149.7	4939.6	19836.3	11975	11829.5	4.745	0.61	86.88
Q8A863	RNA polymerase sigma factor rpoD (Sigma-A) BT_1311	38.4615	10	22	10	286	32.8	6.39	1245.9	1712.3	1335.7	3396	3801.1	3807.8	504.9	279.6	697.9	897.2	782.1	994.7	0.39	0.554	78.54
Q8A241	Two-component system sensor histidine kinase/response regulator, hybrid (One-component system) BT_3465	15.6877	18	22	17	1345	152	5.33	3456.7	3695.2	3186.4	2293.7	1378.9	1420.1	322.3	347.5	297.3	652.7	692.2	763	2.03	0.459	64.52
Q8A8M2	Ribosomal RNA small subunit methyltransferase G rsmG	44.1748	10	22	9	206	23.5	8.12	1260.2	1308.4	1505.6	3764.7	6248.8	6240.3	94.3	58.3	85.1	106.2	248.9	216.9	0.251	0.415	58.56
Q8A7T2	Biotin biosynthesis bifunctional protein BioAB bioB	14.17	11	22	10	741	82.1	6.33	1940.7	1981.4	2394.9	515.5	441.2	445.9	81.7	120.1	103	1948.4	961.5	1838.8	4.504	0.064	47.02
Q8A6G0	Putative metal-dependent hydrolase BT_1924	41.5686	9	21	9	255	28.8	7.25	3097.3	3306.2	3701.1	556	798.4	777.7	6854.3	6877.4	8248.8	281	209	216.3	4.739	31.121	69.52
Q8A8M5	Concanavalin A-like lectin/glucanase BT_1142	33.5404	6	21	6	161	18	5.43	582.9	335.1	521.5	68.2	68	51.1	18054.1	15705.6	18940.3	1119	991.7	616.3	7.687	19.325	56.81
Q8A758	Uncharacterized protein BT_1667	32.8571	5	21	5	70	8.2	4.7	3942.1	7558.2	4156.7	1360.3	2121.8	1972.3	1693.3	2113.1	2584.8	84.8	35.1	224.4	2.87	18.561	47.97
Q8A644	tRNA and rRNA cytosine-C5-methylase BT_2042	32.5203	15	21	15	492	55.1	5.3	1607.7	1849.3	1687	2441.1	2880	2933.8	565.1	456	424.5	38.7	47.8	17.2	0.623	13.948	62.56
Q8A1K5	Putative beta-xylosidase BT_3656	16.7694	12	21	12	811	92.7	6.86	2859.3	2764.3	2996.2	286.5	340.3	312.4	1965.8	2299	2211.4	140.9	259.4	107.4	9.178	12.755	57.8
Q8A7M8	Hemolysin-related protein, containing CBS domain BT_1496	35.7955	15	21	15	352	40.7	4.98	2340.1	3181.3	2558.4	3516.3	2307.3	2475	892.7	679.1	628.8	57.1	90.1	79.4	0.974	9.712	56.11
Q8A1I8	TonB BT_3673	43.8163	10	21	10	283	31.6	6.6	4661	3095.1	5255.7	167.8	175.4	195.1	3629.7	2916.3	3781	356.7	383	367.3	24.174	9.328	61.21
Q8A274	Uncharacterized protein BT_3432	27.6339	16	21	16	579	67.3	5.83	1446.8	2256.5	1517.1	1373.3	1446.6	1478.5	2248.7	2701.3	1834.6	260.2	317.2	245.3	1.215	8.246	68.17
Q8A5I5	Putative pectate lyase BT_2254	34.3407	14	21	14	364	42.9	8.29	5385.4	5389.5	6499.5	1039.9	1571.6	1437.7	245.2	194	228.8	15.6	0.7	71.3	4.266	7.626	61.14
Q89ZS6	Transcription regulator, CRP family BT_4300	44.0909	11	21	11	220	25.4	6.64	3137.6	4255.2	3242.6	2137.6	2430	2449.7	1408.5	1091.6	1300.9	189.1	132.4	185.6	1.516	7.495	53.56
Q8A9X5	Two-component system response regulator BT_0690	33.3333	15	21	15	447	50.3	7.27	2143.3	2381.5	2151.2	1677.9	1833.9	1842.9	2127.1	1968.4	1658.7	297.2	230.4	242.3	1.247	7.474	59.11
Q8AAM4	SusD homolog BT_0440	25.6778	13	21	13	627	72.5	5.52	2377.2	1764.9	1658.3	262.4	325.7	312.8	6522.4	8211.9	6883.4	1140.3	1040.6	916.7	6.439	6.979	72.16
Q8A937	Putative pectate lyase BT_0980	26.0714	15	21	14	560	61.4	7.69	4851	5202.1	5479.4	1588.6	986.9	1046.3	445.7	547.6	559.5	83.2	60.2	112.9	4.289	6.058	57.88
Q8A5U2	4-alpha-glucanotransferase BT_2146	17.4692	16	21	16	893	105.1	6.46	4184.8	3269.7	3367.9	428.1	384.7	409.4	198.2	257	209.6	21.6	17.4	72.8	8.855	5.948	56.8
Q8A5V9	Putative beta-phosphoglucomutase BT_2127	53.5714	9	21	9	224	24.9	5.44	1165.7	1195	1246.7	2881.2	4707.1	4924.3	503.6	679.1	406.6	98.6	131.5	76.3	0.288	5.187	80.34
Q8A9E9	SusD homolog BT_0866	21.3608	14	21	14	632	72.1	5.94	2565.7	1832.9	1879.9	132	148.6	117.8	8692.1	13952.3	8393.6	2166.1	2168.3	1953.7	15.76	4.936	62.66
Q8A6V7	Putative alpha-1,2-mannosidase BT_1769	24.767	16	21	16	751	85	5.72	3953.2	3428.5	4274.8	2613.6	1274	1311.9	598.5	394.3	658.5	62.2	153.2	138.9	2.242	4.661	59.77
Q8A6L9	2-isopropylmalate synthase BT_1858	25.4509	14	21	14	499	56.1	6.39	1052.2	1805.9	1091.7	1756.3	1446.2	1552.7	2802.9	1812.9	2239.1	649.6	502.5	544.3	0.831	4.041	53.08
Q8A3K8	Glycoside transferase family 4 BT_2946	24.228	13	21	13	421	47.6	8.87	2852	3413.2	2947.6	2664.7	2339.9	2253	552.5	538.5	547	154	173.1	151.6	1.269	3.422	74.63
Q8A498	Translation initiation factor IF-1 infA	63.8889	3	21	3	72	8.2	9.13	2056.9	2875.1	2468.4	2739.5	5267.2	4853	608.1	538.7	460.6	117.6	120.5	238.5	0.575	3.373	64.77
Q8A9Y1	Putative long-chain-fatty-acid--CoA ligase BT_0684	28.7004	14	21	13	554	62.4	7.08	2687.4	3040.5	2933.9	3262.2	2470.1	2624.2	319.8	276.8	345.8	122.5	88.8	88.1	1.037	3.148	67.63
Q8A9A7	Putative conserved membrane exported protein BT_0908	35.6354	10	21	10	362	41.4	6.43	1777.5	1353.8	1777	2303	1357	1452.2	1049.8	1015.2	1094.7	353.9	324.3	335.1	0.96	3.118	64.82
Q8A2G8	Outer membrane protein oprM, multidrug resistance protein BT_3337	29.2842	11	21	11	461	50	6.62	1440.4	1343.5	1386.4	1446.2	1054.5	1081.9	3550.5	1933.1	2965.4	815.6	1001.8	957.2	1.164	3.045	65.66
Q8A0X4	Putative thiol:disulfide interchange protein DsbE BT_3897	17.9811	15	21	15	634	72.4	8.07	2865.9	3129.5	3080	2034.9	1744.5	1855.9	1791.4	1819.9	1817.8	978.1	631.9	865.7	1.61	2.193	42.47
Q8A9C4	Dihydroorotate dehydrogenase B (NAD(+)), electron transfer subunit pyrK	29.4574	7	21	7	258	28.6	6.67	1290.2	1058.9	1400.1	1767.5	2406.4	2465.7	546.7	533.1	498	279.4	226.3	285.6	0.565	1.994	70.86
Q89YS1	SusC homolog BT_4660	17.192	17	21	17	1047	115.8	8.07	398.2	213	317.8	125	108.4	106.4	8262.4	6854.4	8252	3875.1	4879.5	4438.5	2.734	1.771	68.47
Q8A2B3	Nitroreductase BT_3392	36.5	10	21	10	200	22.9	6.8	2511.2	3710.1	2726.4	2027.8	3308.9	3072.4	1426.7	1306.7	1276.2	719.4	969.5	916.5	1.064	1.539	63.5
Q8A1L5	Dihydropteroate synthase BT_3646	31.7073	10	21	10	287	32.2	5.31	3118	3400.5	3417.3	2034.9	2306.3	2419.2	397.6	320.4	391.9	183.5	304.4	250.3	1.47	1.504	55.37
Q8A9A4	Putative integration host factor IHF alpha subunit BT_0911	26.078	14	21	14	487	54	4.35	2009.3	2459.4	1960	3529.7	1961.5	2092.7	330.1	301.9	376.1	314.1	208.8	238.8	0.848	1.324	71.95
Q8A1E4	Glutamate racemase murI	34.6429	9	21	9	280	31.4	5.8	1504.3	1819.8	1710.4	1074.7	1716.3	1617.9	1114.9	1159.3	1101.4	1018.3	710.5	840.1	1.142	1.314	61.74
Q8A243	Uncharacterized protein BT_3463	45.5959	9	21	8	193	21.5	9.85	1193	1332.5	1161.7	884.8	427.1	478.8	5393	5097.5	5023.4	3443	4684.8	4310.3	2.059	1.247	68.26
Q8A1T1	Putative protease BT_3577	36.7647	11	21	11	340	38.6	5.07	1752	1354.4	1425	654.2	351.3	393.9	8588.1	11442.6	8948	6862.1	9229	9500.5	3.238	1.132	64.32
Q8A9N1	Putative RNA-binding protein BT_0784	60.4938	4	21	4	81	9.1	5.15	581.9	949.9	498.3	2375.9	5102.6	5353.9	116.7	96.6	115.2	26.9	166.6	110.6	0.158	1.08	70.04
Q8AA92	Lipoprotein protein, putative BT_0573	29.9625	10	21	10	267	31.4	6.14	4674.8	3256.9	3347.9	1458.2	731.9	788.8	7016.5	7485.5	7945.9	8421.1	10066.7	9438.1	3.786	0.804	68.01
Q8A635	Acetyltransferase-like, GNAT family BT_2051	52.2472	11	21	11	178	21.6	5.33	3561.5	3819.2	3652.7	2827.1	4772.1	4909.8	50.4	107.7	45.2	75.5	75	106.2	0.882	0.792	59.61
Q8A4P3	Putative DNA-binding protein BT_2554	46.9388	7	21	7	147	17.3	5.58	2909.2	2904.9	3112	3211.3	2619.9	2507.8	333.3	269.6	335	416.8	401.5	452.5	1.07	0.738	68.44
Q89ZA9	Uncharacterized protein BT_4468	52.9915	9	21	9	117	13.5	8.4	771.2	1438.6	853.1	2188.4	3855.5	3741.9	71.7	84.7	138.6	43.7	157.6	211.9	0.313	0.714	68.65
Q8A471	Uncharacterized protein BT_2732	52.4752	6	21	6	101	11.2	5.45	2389.9	2307.4	2448.8	4534.5	3169.6	3334.8	390.8	223.4	351.6	495.8	626.5	475	0.647	0.605	59.58
Q8A174	Putative alpha-1,6-mannanase BT_3792	22.0952	12	21	12	525	60.3	5.2	3434.8	2617.2	2689.8	373.7	191	202.1	3947	4667.2	3727.4	6086.7	6975.5	7522.7	11.402	0.6	58.07
Q8A4H2	Putative cell surface protein, have conserved domain BT_2627	26.0369	10	21	10	434	47.8	5.02	1941.8	1355.5	1592.2	146.9	108	105.5	3484.9	5021	3644.6	8496.3	7881.4	8581.8	13.565	0.487	73.22
Q8A452	Neuramindase-like protein BT_2751	20.0669	13	21	13	598	68.6	7.43	2520.2	2865.4	2811.6	1745.6	1930.5	1967	650.2	525.6	517.3	1173.5	1289.5	1245.6	1.453	0.457	51.64
Q8A0B9	Sec-independent protein translocase protein TatA tatA	45.2055	7	21	7	73	7.9	8.44	901.4	1162	673.9	4944.5	5256.5	5455.7	41.6	151.9	81.9	364.1	427.4	496.7	0.175	0.214	81.55
Q8A1U5	Putative endonuclease BT_3563	41.9795	11	21	11	293	33.7	5.78	1528.2	1293.9	1408.2	2104.8	808.6	931.6	2066.5	2220.3	2306	8793.8	14148.9	14938	1.1	0.174	55.37
Q8A0X7	tRNA (guanine-N(7)-)-methyltransferase trmB	44.8413	11	21	11	252	29.5	6.71	2707.7	3077.8	2748.1	3582	4414	4822.6	38.6	72.8	25.3	292.8	256.3	275	0.666	0.166	50.99
Q8A9I9	Putative FHA domain protein BT_0826	52.5424	7	20	7	177	20.1	6.21	1081.3	1086	1256.2	1772.1	2809.9	2644.7	289.9	251.8	312.4	7.6		30.6	1.503	15.163	69.17
Q8A3J5	Glycosyl hydrolase family 43 protein BT_2959	30.2174	11	20	11	460	52	7.2	1941.5	2125.1	2157	987.1	1575.9	1578.5	795.3	865.5	821.1	41.5	86.8	35.4	0.474	14.924	50.16
Q8AB62	5-methyltetrahydrofolate--homocysteine methyltransferase or methionine synthase BT_0249	36	12	20	12	300	34.3	5.26	3489.6	4234.2	3877.8	2243.8	2870.7	2986.9	1850	2059.4	1748.1	40.5	214.7	170.4	1.432	13.291	56.04
Q8A7S2	Putative outer membrane protein BT_1452	24.5868	11	20	11	484	54.2	8.65	3089.1	3623.3	2905.6	766.5	679.5	652.5	6099.5	7848.1	8080.5	649.7	513	556.2	4.583	12.814	64.27
Q8A0P7	Putative AraC-family regulatory protein BT_3974	28.4091	8	20	8	264	30.9	9.14	1771.9	1827.2	1708.9	1576.3	1600.8	1942.9	753.6	827.4	639.4	83.4	31.9	60.3	1.037	12.649	53.04
Q8A9E0	Beta-ureidopropionase BT_0875	34.3537	9	20	9	294	32.9	5.52	1716.1	1317.7	1511.9	3132.4	2185.2	2199.6	831.2	671.6	761.9	38.3	100.6	44.4	0.605	12.357	66.29
Q8A364	Putative regulatory protein BT_3091	22.9091	16	20	15	550	63.9	6.74	2595.7	2715.1	2553.1	2219.5	1476.1	1575	147.9	141	110.7	22	8.6	25.7	1.492	7.103	48.51
Q8A7I5	Cytidine deaminase BT_1539	47.3282	7	20	7	131	14.3	4.84	2525.6	2568.1	2893.7	841.1	1356.5	1280.6	747.7	572.8	598.2	77.6	73.6	123.3	2.296	6.988	62.16
Q8A9X1	ABC transporter, ATP-binding protein BT_0694	52.2321	10	20	8	224	24.7	6.89	1665.2	1672.9	1407.5	1917.5	2218.6	2207.7	569.2	515	484.6	84.2	74.5	82.5	0.748	6.504	56.51
Q8A8X1	SusC homolog BT_1046	15.6383	15	20	13	940	104.3	8.69	2154.6	1342.8	1648	188.2	182.2	185.8	2660.1	2500	2987.1	577.6	524.9	479	9.252	5.151	63.07
Q8A5G5	Uncharacterized protein BT_2274	29.4606	7	20	7	241	27	4.18	1798.9	2383.5	2098.8	2062.7	2410.1	2189.5	2755.3	2190.5	1626.4	369.2	529.4	431.3	0.943	4.942	60.46
Q8AB93	Nitroreductase-like protein BT_0217	50	10	20	10	200	21.5	9.48	1704.6	3057.4	1851.5	1105.8	2271.8	2163.5	4329.8	4087.9	5377.5	892.4	1045	855.5	1.194	4.94	49.63
Q8AB67	Nuclease SbcCD subunit D sbcD	32.9327	10	20	10	416	47	5.01	1680	1886.7	1686.3	1038.5	1411.6	1331	1192.6	784.5	708.5	230.1	180	163.5	1.389	4.682	63.69
Q8A0A2	Pectate lyase BT_4119	19.678	10	20	10	559	62.4	6.02	3656	3458	4400	140.4	198.4	123.8	2103.8	1630.1	2240.2	594.7	463	406.4	24.888	4.08	67.11
Q02550	Anaerobic sulfatase-maturating enzyme chuR	28.2609	11	20	11	414	47.9	6.13	1554.7	1977.9	1874.4	2117.7	2705.4	2752.2	670.6	659.2	539	209.4	173.6	110.1	0.714	3.79	67.05
Q8AA93	Acetohydroxyacid synthase small subunit Related BT_0572	52.4823	9	20	8	141	15.3	5.57	8543.5	8060.9	10206.1	4636.4	7981.4	7641.9	918.3	905.6	705.1	204.3	216	270.5	1.323	3.661	54.97
Q8A4M2	Peptidase, trypsin-like serine and cysteine BT_2577	10.5899	16	20	16	1407	164.4	5.52	1951.8	1831.5	1739.4	1507.1	1054.3	1123.4	3608.7	3369	3578	964.8	1085	973.8	1.499	3.491	47.95
Q8A408	Uncharacterized protein BT_2796	16.0142	14	20	14	843	94.6	8.43	2611	1778.3	1735.6	3075.4	1534.1	1510.9	325.9	267.6	391.3	63	132.7	99.9	1.001	3.331	57.77
Q89YZ2	Peptidyl-tRNA hydrolase pth	47.0899	8	20	8	189	21.1	8.92	1329.5	1412.2	1269.2	1549	2322.3	2389.2	553.5	615.9	573.8	189.8	96.7	269.9	0.641	3.133	61.45
Q89Z37	Putative Type I restriction enzyme MjaXP specificity protein BT_4540	18.4579	7	20	7	428	48.3	9.03	1617	1583.1	1714.4	2195.2	1481.7	1592.2	1065	993.6	893.1	303.7	273.4	374.1	0.933	3.103	56.23
Q8AB89	Putative ATPase BT_0221	33.8902	15	20	15	419	48.9	5.94	1158.9	1334.1	1174	2558	2653	2736.1	1058.1	898.9	795.3	308.2	351.5	354.5	0.461	2.714	60.1
Q89ZW1	Deoxycytidylate deaminase BT_4260	62.4161	9	20	9	149	16.8	6.02	4464.7	4396.9	4966.1	2167.1	2467.4	2511.9	962.2	619.4	855.5	242.5	351.3	440	1.935	2.357	56.08
Q8A2P4	Octaprenyl-diphosphate synthase BT_3261	34.2593	12	20	12	324	35.8	5.2	1150.8	1860.1	1200.9	2038.5	2691.2	2693.5	761.4	997.5	866	444.9	451	405.1	0.567	2.017	56.07
Q89ZL4	Putative alkaline phosphatase BT_4363	23.2824	10	20	10	524	58.6	6.54	1604.7	1403.9	1724	1490.4	989.3	1010.7	788.3	561.2	923.3	358.1	368.3	460	1.356	1.916	77.6
Q8A8T0	Putative xylanase BT_1087	25.2427	12	20	12	515	56.8	7.71	2591.1	2893.4	2474.1	2418	3061.3	3114.5	533.3	478.8	486.1	424.4	334	400.9	0.926	1.292	73.07
Q8A6M1	Uncharacterized protein BT_1856	28.7016	12	20	12	439	48.5	5.26	934.3	1215.7	938	2751.7	1835.6	1887.1	1466.6	1607.6	1565.7	1311.8	1088	1211.5	0.477	1.285	56.85
Q8A0Y3	tRNA-specific 2-thiouridylase MnmA 3 mnmA3	48.0663	15	20	15	362	41.3	6.89	1454.6	1838.5	1470.5	2044.3	2729.6	2774.8	140.5	113.3	104.4	44.5	89.9	149.2	0.631	1.263	60.77
Q89ZL6	Uncharacterized protein BT_4361	25.2033	11	20	11	369	42	5.83	2587.2	2945.2	2234.7	2190.4	649.7	802.5	2016	2850.8	2742	2388.9	2359.3	2016.5	2.132	1.125	63.59
Q8A413	Uracil phosphoribosyltransferase BT_2791	49.3088	7	20	7	217	24.5	5.78	1277.6	1124.8	1285	1670.5	1938.4	2250.3	340.5	317	237.8	254.3	273.5	376.6	0.629	0.99	55.08
Q89YM8	Chloromuconate cycloisomerase BT_4703	30.7918	10	20	10	341	38.6	5.21	1545	1547.1	1885.5	1260.5	2137.1	2080	274.9	270.6	285	205.7	345.4	299.2	0.909	0.977	57.53
Q8A645	Uncharacterized protein BT_2041	29.927	6	20	6	274	30.1	5.22	2169.2	1699.8	1860.3	886.8	338	395.2	4825.1	5054.4	5730.2	4859.7	6067.4	5384.9	3.537	0.957	76.84
Q89YQ3	L-serine dehydratase BT_4678	28.4672	14	20	14	411	44.6	5.92	1545.4	2147.4	1637.9	3643.9	4035.3	3952.1	488.7	414.9	456	511.5	753.6	260.5	0.458	0.891	61.6
Q8A179	Uncharacterized protein BT_3787	27.2124	12	20	12	452	50.3	6.7	1532.6	988.9	1132.7	88.9	72.8	48.1	3742.9	4396.5	3413.7	5056.7	4244.1	5061.1	17.417	0.804	65.46
Q8A3V9	Possible thiol-disulfide oxidoreductase BT_2845	33.6927	15	20	15	371	42.5	6.67	2598.9	2732.5	2344.2	4249.4	2982.5	2991.7	189.6	185	161.9	140.2	269.2	270.9	0.751	0.789	43.36
Q8A647	Cation efflux system protein, AcrB/AcrD/AcrF family protein BT_2039	13.4357	14	20	14	1042	113.4	6.02	7454.1	4143.7	4417.1	971.4	592.6	645.7	58.3	40.8	97.1	105.5	104	116.9	7.248	0.601	57.69
Q8AA05	Prokaryotic ATPase BT_0660	30.5483	13	20	13	383	44.5	7.44	1680.2	2961	1878.6	2288.1	2581	2613	50.6	74.1	40.2	120.3	71.4	88.7	0.871	0.588	60.45
Q8A4P6	Phosphate butyryltransferase BT_2551	31.5287	9	20	9	314	34.7	6.18	4073.1	4053.1	4174.2	1557.1	1762.4	1750.6	756.6	561.9	586.4	1503.8	1708.5	1543.5	2.426	0.401	67.08
Q8A2I0	Uncharacterized protein BT_3325	36.6748	14	20	14	409	45.7	9.1	496.8	409.6	437.4	175.4	237.5	203.1	3704.9	3044.2	3392	8918.7	12894.7	11504.1	2.181	0.304	62.83
Q8A5P9	Aminopeptidase BT_2189	31.4706	11	20	10	340	38.3	6.76	3183.6	3198.4	3383.2	1527.7	1811.4	1966	1521.4	1518.6	2244.5	9492.6	4936.4	5660.9	1.841	0.263	47.65
Q8A387	Quinoprotein amine dehydrogenase BT_3067	34.4729	14	20	14	351	39.9	7.43	357.4	539.6	377.4	562.5	573.6	593.2	2712.4	5636.5	2900.7	15067	22468	22976.1	0.737	0.186	59.2
Q8A995	Putative lipoprotein BT_0922	22.5256	8	20	8	293	33.6	4.44	4436.2	5302.9	4989	748.1	633.8	642.7	1116.6	1294.8	1215	6916.3	10015.8	11282.8	7.275	0.129	52.68
Q8A9C7	AMP nucleosidase BT_0888	34.8837	9	20	9	258	28.9	6.42	2373.3	1925.6	2509.1	2492.9	2133.5	2358.2	383.2	387.7	253.4	6624.7	6034.5	5971.7	0.975	0.055	56.94
Q8A0Z2	Putative translation initiation factor SUI1 BT_3879	64.6552	6	19	6	116	12.9	8.57	1375.1	1499.6	1253.1	1883.8	2545.5	2427.3	1055.2	433.2	856.7	6.2	4.8	28.9	0.602	58.809	48.87
Q8A7X4	Putative hydrolase BT_1400	32.3615	12	19	12	343	38.4	6.13	3085	2898.5	3345.1	1157.4	1521.6	1399.1	262.6	290.4	328.1	5.8	2	21.4	2.287	30.071	53.74
Q8AAD2	Tryptophan synthase beta chain trpB	30.7107	11	19	11	394	43.2	6.18	3376.9	3426.6	3861.3	2038	2509	2568.3	2209.3	1578.6	2265.4	70.4	58.2	123.1	1.499	24.053	58.09
Q89YM4	SusC homolog BT_4707	12.1019	13	19	13	1099	121.3	8.48	3586.2	2132.3	2503.3	211.5	255.7	259.8	6608.2	5451.4	6040.2	330.1	361.9	251.8	11.308	19.177	59.59
Q8ABK4	Riboflavin biosynthesis protein RibD-like protein BT_0106	50	8	19	7	148	16.7	8.27	1751	1798.3	2087.9	1324.4	1955.5	2011.1	1395.6	995	961.9	131.2	68	108.2	1.065	10.904	57.42
Q8A822	Glycoside transferase family 4 BT_1352	30.0771	13	19	13	389	45.8	8.72	1855.9	2958.8	1949.1	3280.1	3346.3	3650.3	412.2	396	365.1	42.8	13	62	0.658	9.963	59.01
Q8A8U6	Uncharacterized protein BT_1071	49.6296	7	19	7	135	15.7	8.81	1015.6	1993.8	955	3653.4	5294.1	5699.2	4189.2	4710.1	3958.7	402.9	422.7	482.5	0.271	9.829	68.88
Q8A294	Putative K(+)-stimulated pyrophosphate-energized sodium pump hppA	15.8038	13	19	13	734	76.5	6.34	4876.2	2980.9	2324.4	284	290.1	247.2	1510.5	1127.7	1408.9	158.9	111.4	170.6	12.397	9.179	62.15
Q8AAL5	Uncharacterized protein BT_0449	13.9073	6	19	6	453	50.8	4.64	2742.1	2639.4	2279.6	271.6	275.2	230.1	8473.8	15164.6	9060	1548	1472.6	1305.2	9.862	7.559	55.15
Q8A749	Maf-like protein BT_1676 BT_1676	56.9948	9	19	9	193	21.5	4.97	1347.8	1295	1394.5	1485.1	2371.2	2477.8	88.6	15	17.8		0.3	19.7	11.234	5.794	58.86
Q8A056	SusD homolog BT_4165	19.0751	10	19	10	519	59.1	4.81	5089.4	3167.7	3871.1	274.6	427.3	377.6	7491.6	7766.6	7361.9	1430.5	1344.5	1129.4	16.323	5.35	70.23
Q8AAZ4	SusD homolog BT_0318	30.198	9	19	9	404	44.7	4.81	3824.4	1930.3	2819.4	147.5	195.6	182.2	6668.6	5404.9	5501.1	1079.6	1199	1006.1	0.637	4.054	63.05
Q8A8V7	Uncharacterized protein BT_1060	38.4858	12	19	12	317	37.1	5.88	2816.4	4434.2	2854.4	2343.7	2548.9	2386.2	321.3	268.9	213.4	55.5	59.2	89.5	1.388	3.936	53.77
Q89ZK5	Probable dual-specificity RNA methyltransferase RlmN rlmN	44.6377	13	19	13	345	39	7.4	1676.8	2049.1	1629.1	1973.4	1811.2	1911	440.8	388.4	408.8	147.8	137.5	59.3	0.94	3.593	64.46
Q8A6H6	Uncharacterized protein BT_1908	34.9481	10	19	10	289	32.5	5.48	2288.4	4936.9	2536.2	1859.4	1228.8	1295.9	776	827.2	837	190.4	220	321.2	2.227	3.336	41.08
Q8AAB7	Diaminopimelate epimerase dapF	19.4757	7	19	7	267	29	5.64	3981.1	9467.3	4657.1	209.5	235.4	225.7	656.9	439.1	544.4	113.2	122.1	310.6	26.995	3.005	48.94
Q8A681	UDP-N-acetylglucosamine 1-carboxyvinyltransferase murA	34.1014	13	19	13	434	47.4	6.01	1727.1	1440.5	1935.2	2416.2	1888.8	2041.7	318.3	272.8	299.5	105.2	76.7	140.5	0.804	2.762	50.74
Q8A8W8	Putative patatin-like protein BT_1049	31.5522	9	19	9	393	43.2	5.96	4587.8	2694.5	3463.2	414.2	519.6	432.5	5181.6	4361.7	4946.2	1755.3	1746.8	1762.1	7.865	2.752	66.91
Q8AAK4	Beta-hexosaminidase BT_0460	16.4978	11	19	11	691	78	6.06	3465.9	2756.9	4158.4	349.2	445.1	436.7	1667	1307.8	1679.4	650	495.4	549.2	8.433	2.746	73.41
Q8A526	Uncharacterized protein BT_2418	44.5312	7	19	7	128	15.2	4.83	4893.3	5147.4	5659.3	1108.1	1526.6	1521.6	843.9	787.9	663.4	173	265.7	422.1	3.777	2.666	56.54
Q8A6X9	Uncharacterized protein BT_1746	31.6327	14	19	14	392	45.8	9.07	1776.7	1556.1	1743.5	3350	3332	3629.9	1259	1426.6	1232.4	541.9	458.6	535.6	0.492	2.551	47.13
Q89YN1	Isochorismate synthase entC BT_4700	39.7297	15	19	15	370	42.1	5.87	1201.6	1618.2	1205.1	2068.8	3168.8	3176.4	100.2	80.1	126.1	40.7	62.2	19	0.478	2.514	61.87
Q8A8T2	Putative lipoprotein BT_1085	27.4809	6	19	6	131	14.5	9.01	3417.4	5490.3	3832.3	1514.9	3290.1	2839.6	3213.9	2832.9	2644.1	1166	1278.4	1198.9	1.667	2.385	52.55
Q8A796	Uncharacterized protein BT_1629	21.2479	13	19	13	593	65.5	5	934.9	723.1	768.7	119.1	152.6	157.3	4620.3	5367.3	4682.2	2291.5	2680.2	2217.9	5.657	2.04	54.2
Q89Z58	Uncharacterized protein BT_4519	39.6277	14	19	14	376	44	6.47	1872.8	2085.7	2009.3	2697.6	2018	2183.8	106.2	73.6	51.9	23.8	38.5	55.3	0.865	1.97	51.15
Q89ZP8	Ribosomal RNA small subunit methyltransferase E BT_4328	56.0345	12	19	12	232	26.5	6.43	2071.2	2470.7	2073.6	1643.1	2113.5	2025.3	398.6	395.5	385.2	243	186.9	197.2	1.144	1.881	62.94
Q89YZ4	Histidine triad (HIT) protein BT_4586	48.9362	7	19	7	141	16.2	6.09	2356.9	2478.9	2676.1	1448.6	2294.1	2318.6	596	556.4	549.2	404.5	429.4	410.5	1.239	1.367	58.45
Q8AAZ0	Putative oxidoreductase BT_0322	28.0864	10	19	10	324	36.2	5.87	1675.8	1906.7	1616.4	2232.8	2961.8	3072.9	185	207.4	208.2	127.4	154.9	211.4	0.629	1.216	51.75
Q89ZJ9	Uncharacterized protein BT_4378	59.542	5	19	5	131	13.7	4.59	807	645.7	450.4	4661.8	2378.4	2809.8	130.5	32.4	87.4	79.8	56.1	70.5	0.193	1.213	74.41
Q8A2C9	Nucleotide sugar transaminase BT_3376	29.8103	11	19	11	369	41.9	6.76	1635.6	1303.6	1830.6	2576.1	2282.1	2372.5	632.7	453	484.9	390.5	444.2	472.4	0.66	1.202	69.5
Q89Z89	Formamidopyrimidine-DNA glycosylase BT_4488	58.7814	15	19	15	279	31.2	6.42	2041.8	2035.3	2370.9	1577.3	1847.4	1891.3	22.6		23.2	31.6		13.2	1.213	1.019	70.1
Q8A2R2	Uncharacterized protein BT_3243	20.7675	9	19	9	443	50.1	4.42	2487.3	2524	2053.6	327.7	338	316.9	2440.3	2318.1	2358.5	2118.8	2473.4	2590.4	7.19	0.991	61.69
Q8A4B0	Formiminotransferase-cyclodeaminase BT_2693	35	10	19	10	300	33.5	6.46	6173.2	3238.1	5603.4	840.1	620.7	603.6	237.6	204	191.1	206.2	248.5	200.7	7.273	0.965	58.38
Q8A3Z7	Glycoside hydrolase, family 35 BT_2807	22.0779	9	19	9	539	61.3	5.41	2800.1	2414.1	3062.1	433.8	501.2	490.9	3596.3	5439.4	4284.7	7781.1	4881.9	5237.1	5.804	0.744	48.2
Q89ZV7	Large-conductance mechanosensitive channel mscL	29.7297	7	19	7	148	15.8	8.34	1013.9	1186	828.2	6230.5	3316.7	3630.6	1138.4	1250	963.2	986.9	1826.5	1805.6	0.23	0.726	58.29
Q8A6G8	Putative methylmalonyl-CoA decarboxylase biotin BT_1916	47.929	9	19	9	169	18.9	5.29	2623.8	2920.3	2740	3192.5	3291.8	3328	268.3	324.8	178.4	643.4	641.1	549.8	0.844	0.421	38.78
Q8A9J3	Putative metallo-beta-lactamase superfamily hydrolase BT_0822	51.3109	13	19	13	267	30.4	6.54	1185.3	948.1	1289	2451.7	3141	3176.4	251.1	204.4	242.7	687.7	549.9	610.6	0.39	0.378	42.92
Q8A674	Uncharacterized protein BT_2012	29.3706	13	19	13	429	49.1	7.55	1386.5	1762.2	1596.9	1804.5	2630.4	2708.2	95.7	64.6	38.8	304.9	159.3	322.8	0.664	0.253	57.29
Q8A0Y8	2-hydroxyhepta-2,4-diene-1,7-dioate isomerase BT_3883	39.2157	7	19	7	204	22.9	6.93	2815.8	2344.8	3291.9	2948.2	4435.3	4177.1	403.2	373.9	303.4	1578.2	1541.5	1238.7	0.731	0.248	53.73
Q8A5Z1	Putative surface layer protein BT_2095	31.5493	11	19	9	355	41.1	5.21	255.3	308.5	233.1	129.5	104.3	102.3	2036.2	2522.4	1487.4	31461.9	26594.8	23888.6	2.371	0.074	64.11
Q8A1M7	SusD homolog BT_3632	30.1703	10	19	10	411	45.5	4.92	491.7	397.7	429.7	997.2	579.9	679.8	569.2	754.8	504.2	8255.2	9968.8	10268.2	0.584	0.064	63.71
Q8A883	Spermidine/putrescine import ATP-binding protein PotA potA	25.9179	11	18	11	463	51.8	4.92	1109.3	939	872.9	1962.2	1112.3	1260.9	7059.6	6521.1	5115.8	159	170.1	71.9	0.674	46.636	57.9
Q8AAW3	Acetyl-CoA carboxylase, biotin carboxylase BT_0349	20.8229	15	18	15	802	91.3	8.02	1745.5	1827.1	2545.2	322.2	273.2	270.3	1790.2	1546.3	2172.7	73.1	95.6	74.9	7.067	22.617	51.56
Q8A6Z8	Putative transmembrane sensor BT_1727	33.2155	10	18	10	283	31.7	5.11	1190.7	1229.9	1329.8	1281.2	1072.8	1094.4	1131.4	954.3	1408.8	22	113	22.1	1.088	22.229	64.06
Q8A8G3	Uncharacterized protein BT_1204	14.9184	14	18	14	858	98.9	9.09	4602	3879.3	3603.4	604.9	592.4	580.3	6536.4	2451.1	4510.4	261.8	430.8	308.6	6.798	13.481	53.93
Q8A0Y6	Putative phosphohydrolase, Icc family BT_3885	29.5522	10	18	10	335	37.8	6.65	3004.3	2674.7	3534.5	1221.3	1718.2	1843.5	2187.8	1658.3	2993.7	189.5	213.2	291.3	1.926	9.856	37.97
Q8A744	Carbonic anhydrase BT_1681	50	8	18	8	180	20.1	6.09	6683.7	4616.8	7929.9	1611	2263	2035.9	619	1169.8	762.3	92.6	89.6	83.4	3.254	9.609	48.55
Q8A2M0	Holliday junction ATP-dependent DNA helicase RuvB ruvB	41.1079	14	18	14	343	38	5.41	914.6	1147.2	950.2	2233.5	3434.8	3511.2	2670.3	2550.9	2041.2	366.4	230.9	269.8	0.328	8.376	55.7
Q8A639	Thymidylate synthase thyA	28.0303	9	18	9	264	30.4	6.02	1679.1	1591.8	2132.3	1626.7	2679.4	2733.5	3704.7	3394.9	3892.5	534.1	478.1	385.2	0.768	7.866	48.32
Q8A386	Putative disulphide-isomerase BT_3069	23.3173	10	18	10	416	47	6.8	1423.7	1506.1	1629.2	1651	3150.4	3446.6	4373.3	914.9	1117.8	199.4	123.8	531.8	0.553	7.493	47.78
Q8A9D3	GTP cyclohydrolase 1 type 2 homolog BT_0882	22.5275	9	18	9	364	40.4	5.47	2486.5	1972.9	2609.7	1563.2	1179.4	1257.3	2912.5	2515.9	2516.2	369.1	321.5	392.1	1.767	7.337	48.25
Q8A3B1	Putative xylanase BT_3043	20.6439	9	18	9	528	59.8	6.98	4390.4	4581.9	4405.6	311.8	313.8	306.4	393.9	440.9	483.3	24.3	101.6	78.9	14.355	6.437	57
Q8A1N8	Amidase enhancer BT_3621	29.6296	12	18	12	459	52	5.72	1140.3	1159.2	1224.1	510.2	681.2	637	257.5	383.7	301.5	81.6	25.5	51.7	1.927	5.937	59.11
Q8ABZ7	Uncharacterized protein BT_p548201	54.8571	9	18	9	175	20	5.66	612.3	878.6	601.6	2386.9	4771.4	4764.5	1403.8	1352	1309.1	217.5	252.4	233.7	0.176	5.777	49.31
Q8A251	Ribosomal RNA small subunit methyltransferase H rsmH	44.7368	14	18	14	304	34.6	6.38	909.9	1249.8	902.5	3048.9	2661.4	2726.1	1070.5	844	1002.2	108	277.3	162.1	0.363	5.328	54.19
Q8A7Z5	1-(5-phosphoribosyl)-5-[(5-phosphoribosylamino)methylideneamino] imidazole-4-carboxamide isomerase hisA	37.6569	10	18	10	239	26.3	5.03	1369.3	1399.8	1440	1196	2144.2	2125.5	1238.1	1171.8	1086.8	229	321.7	244.8	0.77	4.395	47.32
Q8ABW6	Uncharacterized protein BT_p548232	85.3211	11	18	11	109	12.7	5.58	1361.7	1356.5	1500.2	1326.9	2499.6	2471.4	919.3	745.8	889.8	184.4	252.2	145.7	0.67	4.388	46.64
Q8A1E5	Uncharacterized protein BT_3721	42.8571	4	18	4	77	8.6	4.41	2469.9	4004.3	2720.7	738.5	891	728.2	635.9	453.3	555.6	81.3	102.3	200.3	3.9	4.285	37.9
Q89YM1	Concanavalin A-like lectin/glucanase BT_4710	31.8408	11	18	11	402	45.1	5.03	3052	2129.2	2365	330.1	296	284.6	2875.2	3602.3	3173	785.3	904.1	762.4	8.287	3.936	67.49
Q8A6N5	Alpha-L-fucosidase BT_1842	30.3653	12	18	12	438	49.7	7.03	3972.3	3484.1	4087.5	617.1	504.1	500.4	530.5	451.5	679.7	103.4	205.5	188.3	7.119	3.342	56.38
Q8AAV9	Putative sugar epimerase/aldolase BT_0353	48.8987	11	18	11	227	24.9	6.07	6300.2	5392.9	6854.2	1047.5	1024.8	986.3	453.7	472.7	394.4	158.1	117.1	135.5	6.064	3.215	56.97
Q8A652	Two-component system response regulator BT_2034	71.2121	8	18	8	132	14.8	5.14	441.5	530.3	379.9	2301.5	3905.3	3858.8	430.9	294.6	262.2	54.7	149.7	137.6	0.134	2.887	47.33
Q8A836	dTDP-4-dehydrorhamnose 3,5-epimerase BT_1338	51.6484	9	18	8	182	21	6.55	2127.7	2341.1	2443.2	1420.9	2395.9	2501.5	625.7	608.7	647.9	142.7	296.5	214.3	1.094	2.88	63.02
Q8A8M3	Uncharacterized protein BT_1144	32.1555	7	18	7	283	32.3	4.83	2720.4	2459.6	2942	1623.8	1286.1	1272	736.9	613.8	891.8	261.3	287	341.6	1.942	2.52	57.66
Q8A8A8	Choloylglycine hydrolase BT_1259	42.638	11	18	11	326	36.3	5.55	3482.1	6077.8	4651.4	981.6	886.3	839.2	565.8	341	332.7	201.4	160.2	194.2	5.25	2.23	59.65
Q8ABX6	Uncharacterized protein BT_p548222	47.619	6	18	6	147	16.3	5.34	2451.9	2100.8	2116	343.8	147.5	134.8	7445.3	9745.2	7411	3572.7	3884.8	3593.4	10.651	2.226	62.46
Q8AAX8	Uncharacterized protein BT_0334	82.7957	8	18	8	93	11	4.79	2672	2935.8	2720.3	2716.1	4118.9	4167.7	55.2	67.8	75.7		10.9	83.1	1.207	2.025	52.68
Q8A9U4	DNA repair and recombination protein, putative helicase BT_0721	16.5094	15	18	15	848	97.8	8.05	1984.2	2219.6	2033	1848.4	1539.8	1779.8	310.9	251.6	226.9	125.6	174.4	89.8	0.287	1.795	49.97
Q8A829	Glycosyltransferase BT_1345	29.9663	9	18	9	297	35.3	8.03	1144.9	2427.8	1418.1	6965	5017.5	5411.8	411.4	289.7	280.9	198.4	165.1	183.8	0.793	1.471	59.06
Q8AAW6	Ribose 5-phosphate isomerase B BT_0346	37.5	5	18	5	144	15.9	6.27	1711.7	1963.3	1952.6	1535.9	2774.7	2785.2	221.5	141.6	154.4	36.2	52.5	263.1	2.697	1.454	53.13
Q8A5J6	Protein prenyltransferase BT_2243	11.7433	11	18	11	826	94.3	5.86	2211.8	2589.9	2403.9	866.7	881.8	923.6	318	322.3	264.6	260	165.4	196.8	0.648	1.417	50.45
Q89YT0	Probable endonuclease 4 nfo	38.6282	10	18	10	277	31.5	5.33	828.2	914.5	954.4	982	1630.8	1550.4	266.5	155.3	158.6	143	120.9	145.8	0.757	1.408	45.39
Q8A9C2	tRNA (guanine-N(1)-)-methyltransferase trmD	22.6667	7	18	7	225	25.5	5.17	1107.6	1268.6	1146.4	2164.6	3159.6	3150.5	22.3	29.5	91.6	29.7	38.3	65.9	0.416	1.072	49.51
Q8A1Y6	Concanavalin A-like lectin/glucanase BT_3522	27.6923	13	18	13	390	45.1	5.5	1055	612.4	673.4	483.1	339.9	370.3	2383.5	3162.7	2189.5	2878.2	2297.9	2574.5	1.961	0.998	52.4
Q8A7I6	Hemagglutinin BT_1538	33.5548	11	18	11	301	35	9.69	1996.2	1358.6	1501	1553	639.1	608.5	6076.4	10580	7207.2	8662	9708.4	9995.5	1.734	0.841	57.79
Q8A623	Uncharacterized protein BT_2063	26.1072	9	18	9	429	48.5	9.55	763.3	602.2	580.4	3271.1	2025.9	2329.3	202.4	754	254.9	695.7	621.6	643	0.255	0.618	61.21
Q8A8Y1	Coagulation factor 5/8 type, C-terminal BT_1036	15.8129	8	18	8	449	49.6	4.7	3309.1	2068.2	2824.9	595.1	330.2	372.8	2811.1	3938.7	3615.7	7917.9	5752.6	5883.8	6.318	0.53	52.81
Q8A0S2	Uncharacterized protein BT_3949	29.9065	7	18	7	214	24.7	4.88	1371.5	975.8	1130.5	422.9	255.2	323.3	6054.8	4468.7	6137.6	11897.7	13162.5	12505.3	3.473	0.444	61.1
Q8A8L3	ATP-independent RNA helicase BT_1154	32.8829	12	18	12	444	49.9	6.54	663.3	882.5	682.8	2779.2	2150.8	2332.6	1020.6	850.7	721.5	3737.5	1096.9	2718.9	0.307	0.343	60.23
Q8A4H6	Putative alpha-1,6-mannanase BT_2623	21.2766	11	18	11	517	59	4.98	1669.1	1110.3	1366.5	381.5	275.2	314.9	2257.6	3045.1	2133.5	9080.7	6865.4	7366.5	4.267	0.319	43.36
Q89ZA8	Uncharacterized protein BT_4469	49.375	10	18	10	160	18.5	5.68	1037.7	1398.3	945.9	1922.5	2654.5	2652.8	613.7	571.8	568.7	2729.9	2812.8	2346.5	0.468	0.222	47.47
Q8ABP6	Uncharacterized protein BT_0064	15.6077	10	18	10	724	78.8	4.93	241.4	215.9	288.4	850.4	677.8	724.7	1932.4	1852.9	1762.3	11126.4	8094.9	7202.1	0.331	0.21	47.67
Q8A4X0	Uncharacterized protein BT_2477	28.2878	10	18	10	403	44.3	6.1	386.5	359.2	352.8	1120.7	414.4	440.2	2212	2002.9	1504.9	9975.2	13976.8	10488.7	0.556	0.166	50.66
Q8A0U0	GTP cyclohydrolase 1 folE	49.4898	10	18	9	196	22.4	6.86	1175.3	1061.1	1332.4	2132.9	1836.4	1957	38.5	73.4	44.3	4336	3880	4030.5	0.602	0.013	51.53
Q89ZM8	Uncharacterized protein BT_4349	40.6452	8	17	8	155	18.2	9.44	3107.1	3582.6	3280.8	1882.7	3029	2772.1	15125.8	13547.3	15313.3	201.7	221.1	76.1	1.298	88.161	48.21
Q8A919	Two-component system sensor histidine kinase BT_0998	16.1728	14	17	14	810	94	5.39	2333.2	2327.6	2184.4	1385.9	1275.7	1380.5	2018	1870.6	1754	59.6	72.3		1.568	40.991	49.04
Q8A2X6	Beta-galactosidase BT_3179	12.5	13	17	10	1024	116.7	6.61	1047.9	1305.3	1098.8	663.5	759.7	778.5	1844.5	1515.9	2980.3	76.6	18.5	59.6	0.878	39.784	53.02
Q8A327	dITP/XTP pyrophosphatase BT_3128	38.342	7	17	7	193	21.6	5.35	2078.9	1817	3012.7	1657.7	3110.4	3098.5	5197.3	4497.7	5985.2	138.8	120.2	135.1	1.693	28.515	31.72
Q8A860	Dipeptidyl-peptidase VI BT_1314	29.5732	9	17	9	328	37.4	7.34	909.7	1195.2	1039.4	1182.1	1520.9	1572.7	5723	5462.4	5776.3	254.5	220.6	325.1	0.735	21.198	51.4
Q8A1E0	Isoprenyl transferase uppS	29.918	9	17	9	244	28.3	5.53	1704.7	2305.1	1861.4	1186.3	1875.7	1984	634	716.3	890	30.6	75.5	57.9	1.164	13.652	46.17
Q8A058	Uncharacterized protein BT_4163	17.4667	11	17	11	750	83.9	4.78	3802.2	2159.4	2779.2	178.5	217.3	213.9	1877.4	3598.6	2579.6	217.1	182.3	217.9	14.335	13.049	59.89
Q8A7P4	Uncharacterized protein BT_1480	36.194	10	17	9	268	30.3	4.87	1957.8	1874.8	1963.7	1659.9	1483.7	1565.4	4134.6	5206.2	4762.3	355.2	373.3	480.7	1.231	11.663	51.82
Q8A5N9	Alpha-1,2-mannosidase BT_2199	17.1504	12	17	11	758	86.1	5.33	2026.2	2051.5	2134.7	1849.9	1187.8	1107.6	752.3	550.9	562.9	100.9	58.4	31.8	1.499	9.769	53.09
Q8A6X0	Putative exported 24-amino acid repeat protein BT_1755	20.5882	10	17	10	408	47.8	9.04	1979.2	2062.1	2085.6	815.8	1261.6	1311.6	341.4	652.8	415.6	89.4	29.3	25.8	1.808	9.756	40.21
Q8A0B2	Pectinesterase BT_4109	40.3727	11	17	11	322	36.3	8.22	2305.1	2293.1	2520.8	516.5	727.1	777.5	3684.6	2806.8	4317.9	367.6	404.7	398.9	3.522	9.23	54.8
Q8AAZ6	Putative hemin receptor BT_0316	17.7903	10	17	10	534	59.6	5.91	2705.3	2292.1	2614.2	115.7	112.3	138.3	19430.8	14772.4	19893.4	2923.4	3427.8	2657.5	20.78	6.005	51.98
Q8A9I0	Queuine tRNA-ribosyltransferase tgt	41.2234	11	17	11	376	42.2	6.76	1481.4	1708.8	1630.3	3091.2	3287	3442.3	616.4	423.7	510.2	129.2	101.4	51.7	0.491	5.49	51.1
Q8AAU9	Concanavalin A-like lectin/glucanase BT_0365	17.9183	10	17	10	759	82.6	4.55	4734.5	2497.2	3582.6	173.4	183.1	158	1528	1432.6	1549.4	384	407.8	371.5	21.021	3.877	51.47
Q8A4U4	Uncharacterized protein BT_2503	28.4024	10	17	10	338	39.3	6.8	2731	3167.9	2771.1	779.5	564.5	456.8	1275.2	1024.1	1281.8	398.1	324.9	204.6	4.814	3.86	46.77
Q8A5V1	Putative lipoprotein BT_2135	35.9173	13	17	13	387	43.4	8.88	1575.2	1839	2456	1068.7	1972.1	1874.7	1528.1	1188.2	1296.6	389.9	423.7	362.6	1.194	3.412	40.3
Q8A830	Glycoside transferase family 4 BT_1344	30.2452	11	17	11	367	42.1	8.79	2934.3	3065.5	3284.3	3006.6	2265.4	2451.1	534.2	577.4	708.7	123.2	148.8	278.5	1.202	3.306	51.18
Q8A051	Putative pectate lyase L BT_4170	19.4393	9	17	9	535	58.1	5.64	3787.6	2211	3339.3	236	272.4	228.4	1146	1006.4	1252.4	354.7	365.4	416.7	12.673	2.995	53.91
Q8A6R1	Low-specificity L-threonine aldolase BT_1815	21.6617	7	17	7	337	38.2	6.52	1046.3	1130.3	1150.1	1262.9	1252.9	1369.5	780	445.2	755.6	279	260.7	162.8	0.856	2.82	53.94
Q8A445	Uncharacterized protein BT_2758	27.7635	9	17	9	389	44.7	7.46	2128.5	2426.4	1892.4	127.4	161.5	151.5	2302	2791.9	2381.3	898.4	1176	913.3	14.642	2.502	51.31
Q8AAU7	Putative endo-arabinase BT_0367	23.0019	10	17	10	513	58.7	5.48	2887.8	3014.1	2990.9	240.5	303.7	251.2	111.8	145.4	127.7	68	19	76.9	11.182	2.348	62.28
Q8A343	Putative lipoprotein BT_3112	29.9145	12	17	12	468	51.4	8.29	1210	1484.2	1405.9	1105.7	1674.8	1686.2	333.4	494.9	440	305.3	264.3	317.3	0.918	1.43	66.97
Q8A200	Uncharacterized protein BT_3508	14.1011	13	17	13	851	96.4	6.24	2317.5	2527.5	2274.9	676.2	654.8	741.9	50.8	39	69.8	18.9	42.2	55.5	3.435	1.368	48.24
Q8A234	Putative hydrogenase BT_3472	26.9767	10	17	9	430	48.8	6.62	3099.2	3696.2	3251.7	1875.5	1410.8	1387.5	897.7	608	780.5	570.5	520.3	620.7	2.15	1.336	45.79
Q8A8E7	6-phosphogluconolactonase BT_1220	29.6943	6	17	6	229	25.4	5.3	1431.1	2386.2	1623.3	1827.9	2783	2827.1	53.8	77.3	65.8	20.6	47.4	79.7	0.731	1.333	35.47
Q8A9G1	Uncharacterized protein BT_0854	65.625	4	17	4	64	7.4	8.43	866.3	1912.1	963.6	752.2	1402.8	1274.9	59.3	141.6	72.3	62.3	69.7	74.4	1.091	1.324	52.12
Q8AAI0	SusD homolog BT_0484	15.7712	9	17	9	577	66.1	5.19	1900.2	1672.8	1821.1	197.2	156.9	158.4	2985.3	3984.9	2760.2	2741.1	2552	2160.8	10.526	1.305	61.19
Q8A7I7	Putative NADH dehydrogenase BT_1537	27.6458	14	17	14	463	52	9.22	2677.4	2569.4	2130	1903.2	940.8	996.5	144.8	146.9	167.3	176	100.2	149.2	1.921	1.079	41.31
Q8A6A8	Uncharacterized protein BT_1977	26.4438	7	17	7	329	38.2	4.37	1953.2	1587.1	2172.3	2094.8	3273.3	3125	48	14.4	33.1	36.6	32.5	22	0.673	1.049	71.81
Q8A653	SusD homolog BT_2033	28.0769	12	17	11	520	57.2	4.97	470.4	464.6	390.2	165.9	185.6	199.7	4604.9	4498	7045.7	4770.1	5580.8	6307.6	2.404	0.969	51.33
Q8A7H0	Alanine dehydrogenase BT_1554	26.3587	8	17	8	368	39.4	6.46	5270.7	4417.3	5719.5	455.1	387.3	333.1	1082.9	769.8	1339.7	1252.7	1016	1094.9	13.107	0.949	46.43
Q8AA18	Thiamine phosphate pyrophosphorylase BT_0647	38.6139	6	17	6	202	23.4	6.21	2036.3	1722.2	2416.7	730	1206.3	1156.8	35.9	23.7	44	20.4	66.4	35	1.996	0.85	51.56
Q8A832	Putative UDP-glucuronic acid epimerase BT_1342	26.0623	9	17	9	353	39.9	6.29	1671.8	2432.4	1934	2702.4	2379.2	2628.9	56.6	73.6	80.9	139.3	103	93.4	0.783	0.629	49.57
Q8A5M6	Magnesium chelatase, subunit I, putative ATPase BT_2212	37.963	12	17	12	324	36.4	5.02	1474.9	1714.5	1498.5	2858.6	2993.5	3040.1	74.9	42.6	23.8	64.9	129.6	94.2	0.527	0.489	45.77
Q8A2F7	Putative unsaturated glucuronyl hydrolase BT_3348	24	9	17	9	400	45.2	6.01	2157.9	1907.9	2375.5	1624.3	1179.8	1201.8	164.8	76	93.8	227.1	274	200.3	1.608	0.477	50.92
Q89Z82	Uncharacterized protein BT_4495	58.427	4	17	4	89	10.6	4.55	2250.7	1919	2576.6	1098.8	2200.6	2220.1	255.3	259.1	218.8	167.7	870	662.1	0.956	0.442	63.74
Q8AA79	Uncharacterized protein BT_0586	46.9565	11	17	11	230	25.6	4.65	702.9	695.3	752.3	1284.3	553	607.4	3440.7	3049.6	3032.3	12679.7	12490.4	10579.3	1.222	0.431	47.3
Q8A5R5	SusD homolog BT_2173	31.454	8	17	8	337	38.9	4.94	734.6	650.1	722.8	587.6	507.3	538.8	2217.5	2520	2541.9	11056.9	9645.2	10210.9	0.88	0.266	47.58
Q8A7U9	Uncharacterized protein BT_1425	26.7241	9	17	9	232	26.8	8.43	1017.8	766.7	723	1125.8	1128.8	1123.9	1342	1302.9	1492.6	6432.1	7346.2	8007.2	1.29	0.235	41.34
Q8A0E7	Beta-mannosidase BT_4074	11.1977	13	17	13	1027	115.9	6.81	904.8	1199.2	928.1	756	1211.8	1203.5			16.1	18.6	61.5	28.9	0.742	0.19	42.68
Q8A2Y7	Putative Fe-S oxidoreductase BT_3168	42.0233	10	17	10	257	29.1	6.13	1919.1	2100.9	1953.6	903.9	1290.2	1345.3	1037.9	786	919.3	7329.1	6393.1	6956.5	1.688	0.133	48.5
Q89YY0	Uncharacterized protein BT_4600	17.762	10	17	9	563	66.1	5.4	1210.8	1430.7	1261.2	808.9	974.2	1022.5	59.6	66.5	53.3	860	786.2	825	1.391	0.073	46.76
Q8A759	Hydrolase, haloacid dehalogenase-like hydrolase BT_1666	60.0775	12	17	12	258	27.9	5.02	183.9	266.2	138.9	2334.8	4321.7	4271.8		7.7		1790.9	1710.5	1767.6	0.054	0.01	55.14
Q8A861	L-Ala-D/L-Glu epimerase BT_1313	27.4151	10	17	10	383	42.1	5.97	2552.7	2645.2	2764	1677.9	2718.5	2799.4				256.1	62.2	16.4	1.106	0.01	48.19
Q8A994	Putative periplasmic protein BT_0923	40	7	16	7	145	16.8	7.93	1322.4	2009.9	1290.5	1927.7	4470.9	4116	3684.6	2122.6	4088.3	21	41.7	116.9	0.44	55.102	48.97
Q8A3Q9	Endo-1,4-beta-xylanase BT_2895	20.9091	5	16	5	330	36.9	5.21	2651.7	2284.4	2237.6	83.9	87.9	76.6	8034.7	7476.3	7216.5	274.7	187.4	120.4	28.876	39.018	50.11
Q8A1A4	Arginine repressor argR	43.949	7	16	7	157	17.5	8.88	1222	1059.4	1037.7	2049.6	1740.3	1922.4	102.7	152.8	156.6	20.6			10.465	16.606	47.59
Q8A3R2	Glycoside hydrolase family 93 BT_2892	19.1228	12	16	12	570	62.9	5.38	2938.2	2244.1	2384.3	178.7	276.2	268.1	5823.2	5540.2	5339.7	312.4	342.7	350.8	3.522	12.937	50.78
Q8AAZ1	Cytidine/deoxycytidylate deaminase BT_0321	53.8462	6	16	6	156	17.1	5.07	2737.6	2651.2	2932.2	547.6	960.8	854	877.8	896.3	716.3	65.6	91.2	35.7	4.12	12.377	42.18
Q8A4S3	Alpha-rhamnosidase BT_2524	11.8048	11	16	11	881	100.4	7.39	1992.8	2758.4	2113.8	551.1	531.4	583.6	1765.1	799.5	1336.3	79.2	83.6	152.4	0.791	9.557	49.05
Q8A4J3	Uncharacterized protein BT_2606	37.0149	12	16	12	335	38.9	6.42	1356.4	1472.4	1321	1796.7	1648.6	1802.3	665.5	501.6	571	13.5	70	98.3	4.115	8.826	42.77
Q8A075	Exo-poly-alpha-D-galacturonosidase BT_4146	32.5482	13	16	13	467	51.8	6.43	1193.9	1104	1342	297.9	296.3	290.4	389.3	444.2	579.8	21.3	60.3	78.6	0.581	6.665	37.21
Q8A8E9	Uncharacterized protein BT_1218	34.0517	8	16	8	232	27.1	5.53	3036.2	4057.7	3760.4	630.8	990	814.2	1173.5	952.8	902	179.8	114.2	171.4	4.458	6.508	40.51
Q8A8B0	Helicase-like protein BT_1257	59.3548	9	16	9	155	17.4	8.24	1528.6	1572	1568.6	1810.2	2678.7	2747	191.3	157.1	187.3	16.7	48.7	32.1	0.645	5.498	51.14
Q8AAB3	Glutamate synthase, small subunit BT_0552	26.9058	10	16	10	446	48.7	7.28	1929	3417	2413.7	211.7	154	137.8	1602.4	1762.1	1503	372.5	359.7	200.2	15.41	5.221	43.72
Q89Z38	Uncharacterized protein BT_4539	31.1688	13	16	13	462	53.5	5.96	1206.8	1082.7	1258.7	1909.8	1233	1389.4	433.7	97.8	203	97	2.7	51.8	0.783	4.846	46.18
Q8A648	Cation efflux system protein BT_2038	25.0591	11	16	11	423	46	5.87	2822.2	2874.9	2078.8	1019.1	701.3	657.6	543.4	552.1	561.4	138.3	153	128.6	3.27	3.946	52.03
Q8A6J4	Putative RNA-binding protein rbpA BT_1887	46	4	16	4	100	11	5.19	2799.8	3165.8	2578.7	1161	2218.8	2350.4	463.8	548	560.5	94.4	209.1	123.2	1.491	3.685	64.79
Q8A2A3	Ribosome maturation factor RimP rimP	36.129	6	16	5	155	18	4.78	376.2	362.4	298.7	1256.9	1039.9	1116.7	1377.6	996.7	915.9	319.9	249.7	331.7	0.304	3.65	47.49
Q8A9U6	ATP synthase gamma chain atpG	33.557	9	16	9	298	33.2	5.95	2300.5	2336.9	1615.4	1375.9	536.7	567.4	3445.1	3777.9	3581.8	1657.7	970.5	609.3	2.521	3.337	51.62
Q8A1E8	Gamma-glutamyl phosphate reductase proA	29.2566	11	16	11	417	45.6	5.87	1881.8	2021.4	2121.3	1320	1848.8	1928.7	497.3	484.5	480.2	163	186.2	93.8	1.182	3.3	50.34
Q8A9W3	Chloramphenicol acetyltransferase (CAT-III) BT_0702	31.8841	8	16	8	207	23.6	6.6	2912.3	2688.3	3405.7	1952.5	2728.2	2535.3	727.3	470.6	716.5	228.1	214.5	215.2	1.248	2.91	39.73
Q8A5S8	Putative regulatory protein BT_2160	17.4688	11	16	11	561	65.7	8.6	1439.6	1560.9	1291	1090.2	707	777.3	1538.2	1254.8	1077.1	557.9	593.1	542.6	1.667	2.285	39.76
Q8A5I8	Putative membrane fusion protein BT_2251	30.2778	12	16	12	360	39.5	9.03	1118.6	836.1	802.9	745.5	494.5	480.1	584.9	415.2	424.7	261.2	183.5	186.7	1.603	2.257	43.6
Q8AAZ8	Ribosomal protein L11 methyltransferase prmA	29.6429	6	16	6	280	31.6	4.77	650.9	885.6	572.8	1369.3	2069.7	2157	274.7	270.5	350.8	112.4	175.3	119.7	0.377	2.2	46.77
Q8A610	Acetohydroxyacid synthase small subunit BT_2076	33.1551	5	16	5	187	21.5	6.93	1349.2	1845	1351	2997	2153.1	2280.8	210.6	219.2	579.1	108.2	196.1	162	0.612	2.164	52.51
Q8A857	Riboflavin synthase alpha chain BT_1317	39.5	8	16	8	200	22.6	5.39	1907.9	2024.9	2042.9	1792.2	2341.3	2426.4	316.7	284.4	355	223.9	139.6	135.7	0.911	1.915	40.89
Q8A0L7	Lipid-A-disaccharide synthase BT_4004	33.0688	11	16	11	378	43	8.44	1974.3	2186.5	2037.3	1673.9	1633.8	1712.5	260.7	340.4	231.2	122.6	142.8	198.7	1.235	1.794	55.19
Q89YS0	Uncharacterized protein BT_4661	16.9421	12	16	11	726	79.4	4.87	643.8	429.3	554.2	977.2	837.1	882.9	9500.4	8268.1	9978.5	4961.2	5458.1	5617.6	0.603	1.73	41.96
Q8A4B4	Putative TetR transcriptional regulator BT_2689	38.1395	10	16	10	215	25.2	5.3	2417.1	3069.7	2776.4	865.9	1140.9	1256.5	107.7	77.6	80.2	41.1	64.5	84.2	2.532	1.399	44.07
Q8A587	Site-specific DNA-methyltransferase BT_2355	22.2506	10	16	10	391	46.2	6.55	1547.1	1760.5	1597.2	1929.8	1520.2	1609.9	592	694.5	551.1	538.1	604.7	537.6	0.969	1.093	32.77
Q8A6D0	Putative surface layer protein BT_1954	26.5027	9	16	7	366	42.5	4.87	1002.1	805.6	823.8	261	171	174.4	10763.9	10109.4	10029.1	9244.5	10733.6	8598.8	4.34	1.081	45.46
Q8A9X2	Putative ABC transport system, membrane protein BT_0693	15.5107	14	16	14	793	89.9	9	1734.2	1590.4	1584.9	1281.3	1036	1096.5	255	300.2	358	309.3	323.1	317.6	1.438	0.961	46.93
Q8A7D7	GCN5-related N-acetyltransferase BT_1587	34.4	8	16	8	250	28.8	8.22	1045	1140.6	1131.6	662.6	725.2	677.4	3702.4	2158.6	2964.4	3012.9	3133.7	3207.9	1.606	0.943	40.55
Q8A070	Beta-glucuronidase BT_4151	14.1962	14	16	14	958	108.9	7.24	4491	5024.3	4520.7	789.3	718.3	811	96.9	112	135.2	165.2	132.5	121	6.054	0.822	50.69
Q8A2H9	tRNA-dihydrouridine synthase BT_3326	50.6369	12	16	12	314	35.7	7.91	922.5	854.4	1109.1	1836.9	2161.6	1970	152.6	106.9	158.2	185.6	213.5	192.7	0.484	0.706	42.11
Q8A2I1	Chondroitin sulfate ABC exolyase chonabc	14.7929	14	16	14	1014	114.8	7.25	1087.6	1306.6	1140.7	942	1283.3	1197.8	152.4	137.7	132.1	301.4	188.5	156.6	1.033	0.653	32.32
Q8AA14	Thiazole synthase thiG	36.5759	11	16	11	257	27.5	4.79	3619.6	827.7	4129.1	815.6	1075.6	1006.4	392.8	364.2	408.4	484.7	659.3	643	2.96	0.652	53.39
Q8A6H1	Nicotinate phosphoribosyltransferase pncB	37.2751	13	16	13	389	45.3	6.06	2465.6	2123.8	2236.3	1703.3	1212	1320.8	560.2	735.1	633.3	851.1	1160.1	959.4	1.611	0.649	46.5
Q89ZP3	Uncharacterized protein BT_4333	23.7443	6	16	6	219	25.4	4.37	1002	816.4	1149.8	2066.3	2462.3	2539.7	59.8	49.5	20.7	38.4	64.7	100.6	0.42	0.638	45.26
Q8A196	Transcriptional regulator BT_3770	35.2041	8	16	8	196	22.6	8.95	2524.5	2309.1	2517.8	2070.3	1818.1	1967.6	904.9	660	568.2	258	2114.6	1627.9	1.255	0.533	45.67
Q8A7L2	Uncharacterized protein BT_1512	7.71144	11	16	10	1206	131	4.96	218.6	302.3	231.5	251.5	308.3	334.8	3182.2	3930.8	2788.6	6852.9	6706.8	5053.9	0.841	0.532	34.66
Q8AAD3	Anthranilate synthase component I BT_0532	30.7692	12	16	12	468	52.4	6.21	705.2	1549.7	795.6	1735.7	2091	2131.1	287.9	321.1	239.4	588.4	452.1	566.3	0.512	0.528	48.8
Q8A538	DNA repair protein RadA radA	27.2527	11	16	11	455	50.1	5.96	1043.7	1286	1044.2	2038.9	1846	1862	22.4	23.7	43.9	76.1	33.9	61.7	0.587	0.524	47.57
Q8A507	5'-nucleotidase BT_2440	31.5254	10	16	10	295	33	7.18	1398.4	1380	1486.5	1555.8	1025.6	1098.2	782.7	712.4	835.4	1748.6	2116.6	1646.6	1.159	0.423	41.95
Q8A2J4	SusD homolog BT_3311	21.7391	11	16	10	506	57.8	4.98	1383.4	618.1	924.8	299.3	154.1	186.3	1900.8	2705.4	2114.4	7768	5783	6302.8	4.574	0.339	38.27
Q8A757	Uncharacterized protein BT_1668	35.7143	11	16	11	350	39.6	8	1489.3	1706.8	1670.1	795.7	1226.1	1232.3	659.2	519.3	584.2	1888.6	1794	1734.4	1.495	0.325	36.44
Q8ABI2	Uncharacterized protein BT_0128	17.4242	5	16	5	132	15	6.76	1628.4	1954.8	1739.3	1911.8	1587.4	1451	265.9	237.7	177.8	831.1	748.3	721.9	1.075	0.296	55.81
Q8A6F7	Uncharacterized protein BT_1927	4.9569	6	16	6	928	101.2	4.87	812.6	1067.7	1017.7	540.7	761.5	813.2	4235.5	3336.3	3449.4	15437.5	11000.1	13229.2	1.37	0.278	35.23
Q8A825	dTDP-4-dehydrorhamnose epimerase-like protein BT_1349	36.4865	6	16	6	148	17	8.07	1215.8	1616.6	1455.5	2145.9	3609.9	3765.5	419.8	363.9	400.4	1840.6	1335.8	1560.8	0.45	0.25	43.57
Q89ZC2	Oxidoreductase, putative glycolate oxidase BT_4455	42.6829	7	16	7	246	27.3	5.55	3831	4377.5	3845	1402.8	1491.9	1558.4	68.7	69.3	47.8	570.4	391.2	455.9	2.707	0.131	42.41
Q8A9K6	Putative lipoprotein BT_0809	19.7222	8	16	8	360	42.2	8.72	914.3	1262.2	896.2	951.6	644.8	658.5	26.2	67.3		5723.9	2895.4	3507.8	1.363	0.012	42.7
Q8A8T4	Probable GTP-binding protein EngB engB	44.0594	9	15	9	202	23.3	8.03	357.7	545.5	344.3	2177.8	2448.5	2580.9	4646.2	5350.9	4675.8	214.3	66.8	53.5	0.173	43.858	38.51
Q8A9A9	Uncharacterized protein BT_0906	34.5029	10	15	10	342	38.2	8.43	1938.9	943.1	860	2100.4	741	799.6	217	137	165.6		1.2	22.3	2.802	20.36	49.37
Q8A1H5	Neuraminidase BT_3686	29.0023	11	15	11	431	49.4	6.89	1641.7	1792.9	1925.3	397.6	751.5	763.9	3017	3313.2	2549	182.2	185.3	68.6	4.17	20.002	52.59
Q8A3Z4	Metallophosphoesterase BT_2810	17.5123	11	15	10	611	69.4	6.74	2762	3340.9	2937	829.6	730.5	607.7	1204.9	979.1	1493.9	46.9	46.4	90.6	18.606	18.988	50.89
Q8AAV4	Putative arabinan endo-1,5-alpha-L-arabinosidase BT_0360	14.8206	8	15	8	641	71.6	5.08	2675.6	1361.5	2074.5	107.9	112.3	108.2	4616.8	4339.1	4586.2	278.8	283.1	151.2	1.028	14.731	53.38
Q8A1G4	UDP-2,3-diacylglucosamine hydrolase BT_3697	30.315	8	15	8	254	29.8	6.52	3143.1	3515.1	3368.1	2186.1	1640.8	1650.4	1659.8	822.9	842.3	97.3	156.5	116.3	1.831	8.987	45.16
Q8A2F3	Haloacid dehalogenase-like hydrolase BT_3352	35.5556	7	15	7	270	30	4.75	504	513	542.4	1760.7	3370.1	3387.1	517.6	364.7	176.8	8.4	41.6	80.1	0.183	8.14	49.54
Q8A1A5	Uncharacterized protein BT_3761	44.2708	8	15	8	192	21.4	7.75	755.6	947.4	763.7	1975.2	3191.5	3427.3	1030.4	996.6	956	86.1	134.8	222.4	0.287	6.731	39.03
Q8A2B8	Putative polysaccharide deacetylase BT_3387	37.0229	10	15	10	262	31.1	8.15	871.9	1219.5	882.4	1911	1761.1	1832.4	545.1	522.2	761.2	118.5	124.1	69.7	0.54	5.855	41.71
Q8A4R9	Putative Na+-dependent phosphate transporter BT_2528	20.531	11	15	10	565	63.4	5.45	902	880.3	647.1	3099.1	1458.2	1628	901.6	936	672.9	136.7	165.9	161.9	0.393	5.404	53.11
Q8A2D9	Glycoside transferase family 2 BT_3366	22.0238	8	15	8	336	38.9	8.34	2202.8	2632.8	2177.5	1694.5	1550.4	1640.4	394.6	333.9	422.9	37.9	94.8	85.4	1.436	5.28	33.52
Q8A2J5	SusC homolog BT_3310	10.4895	10	15	9	1001	110.9	8.6	453.6	298.2	280.9	71.2	87.7	91.9	8072.9	8944.7	8477.7	2175.5	2252.2	2197.6	4.119	3.848	40.75
Q8A9Y8	Thioredoxin BT_0677	52.1008	7	15	7	119	13.8	5.12	1065.7	1255.4	1184.8	690.2	2119.4	1263.5	1355.2	1196.8	1496	360.7	365.8	387.9	0.861	3.632	35.18
Q8A650	Uncharacterized protein BT_2036	43.5233	8	15	8	193	21.9	8.25	999.1	989.5	988.7	1260.7	1464.5	1395.6	717.4	599.7	544.3	178.8	216.2	182.7	0.723	3.222	43.13
Q8ABW9	Uncharacterized protein BT_p548229	18.2306	7	15	7	373	41.5	4.92	2368.8	2385.8	2707.7	602.7	539.5	537.8	4962.5	4524	4511.1	2704.5	1312.3	1314.5	4.442	2.626	41.93
Q8A421	Transcriptional regulator BT_2783	34.0314	5	15	5	191	21.5	5.21	2490	2576.8	2625.8	637.8	784.3	763.8	44.6	67.3	68.2		20.8	58.1	3.792	2.167	45.69
Q8A1Y7	Alpha-1,6-mannanase BT_3521	20.0466	9	15	8	429	48.4	4.82	640.8	492.5	565.9	177.5	158.4	112.2	4674.4	5372	5075.3	2692.1	2182.4	2103.5	3.445	1.791	44.67
Q8A5C2	Uncharacterized protein BT_2317	24.6114	9	15	9	386	41.2	4.78	786.6	893.2	878.9	356.1	179.5	207.1	9762.7	12470.4	11616.8	5186.1	7043.5	6674.1	3.519	1.522	49.67
Q8A9L1	Putative carbon-nitrogen hydrolase BT_0804	21.2891	12	15	12	512	59.3	6.35	1126.8	1076.3	1128.4	2114.8	1275.6	1393.9	128.8	70.9	152.8	78.1	70.9	85.6	0.696	1.502	50.48
Q8A160	Putative outer membrane protein BT_3807	10.7868	10	15	9	788	89.9	9.47	880.9	675	761.4	434.9	531.5	528.7	2210	1910.4	1900.1	1606.7	1396.2	1162	1.55	1.446	30.48
Q8A1D8	Riboflavin biosynthesis protein RibD BT_3728	28.6136	9	15	9	339	38.4	8.16	2683.2	2815.1	2969	1505.4	1531.8	1541.2	141.9	173.9	125.7	161.3	141.7	87.9	1.849	1.13	50.1
Q8A279	Uncharacterized protein BT_3427	38.342	8	15	8	193	22.1	4.88	1355.9	1661.9	1497.7	2516.1	4076.2	4308.3	170.4	143	116.4	125.3	117.9	141	0.414	1.119	51.1
Q8A5S4	MarR family transcriptional regulator BT_2164	47.2973	8	15	8	148	17.3	8.97	885	1529.1	884.4	1041.9	1443.5	1551.7	87.8	132.1	114	122.7	105.2	73.3	0.817	1.109	39.91
Q8A4B1	Imidazolonepropionase hutI	26.3789	13	15	13	417	45.7	5.82	3349.8	2824.2	3362.5	447.9	438.8	416.8	152.3	145.7	116.5	153.8	129	110.6	7.315	1.054	41.98
Q8A1F5	Uncharacterized protein BT_3711	35.1852	8	15	8	216	23.7	5.14	1625	1337.9	1408.5	3125.7	1981.4	2260.8	31.4	30.2	32.2	27.6	27.6	34.7	0.593	1.042	42.45
Q8A637	Transcriptional regulator BT_2049	48.4277	7	15	7	159	17.9	5.92	890.9	1184.6	978	1435.3	983.4	1002	679.1	710.2	630.2	665.8	658.6	649.4	0.893	1.023	52.04
Q8A037	Phosphoglycolate phosphatase BT_4184	36.1111	7	15	7	216	24.3	5.22	1160.9	1069.2	1248.7	1928.4	3395.2	3364.1	296.5	157.4	209.7	215.3	222.2	283.6	0.4	0.92	28.77
Q8A7G3	Uncharacterized protein BT_1561	52.3077	8	15	8	130	14.6	9.85	2005.4	2277.5	2404.7	586	994.3	1012.2	672.4	577.9	655	790.1	672	834	2.58	0.83	51.38
Q8A7P2	Two-component system response regulator BT_1482	39.3013	11	15	11	229	26.3	5.1	981.6	1727.4	1113.1	1015.2	1584.4	1550.8	50.6	73.5	42.3	85.4	75.5	51.4	0.921	0.784	42.84
Q8AB01	Dihydrolipoamide acetyltransferase component of pyruvate dehydrogenase complex BT_0311	14.9123	9	15	9	456	49	5.68	2979.7	4451.4	3103	570.9	472.2	402.4	224.4	150.7	226.7	256.4	312.2	242.9	7.288	0.742	38.31
Q8ABI8	3-oxoacyl-[acyl-carrier-protein] synthase 3 protein 1 fabH1	28.3582	9	15	7	335	37.2	6.25	954.5	1136.4	1109	1858	1615.4	1673.9	173.2	171.4	182.6	247.6	180.1	305.7	0.622	0.719	49.85
Q8A8U7	Predicted phosphoadenosine phosphosulfate reductase BT_1070	19.1244	11	15	11	434	51.9	9.28	1177.9	1505.8	1217.8	1429.5	1130.2	1329.9	135.9	129.7	222.4	319.5	158.2	240.9	1.003	0.679	38.93
Q89YS2	SusD homolog BT_4659	22.2621	12	15	12	557	63.5	5.57	418.8	286.3	358.4	90.4	82	94.5	3180.6	3055.1	3449.4	5365.1	5688.4	5885.7	3.985	0.572	46.49
Q8A176	Uncharacterized protein BT_3790	23.7654	8	15	8	324	37.3	4.82	563.5	358.9	404.8	106.6	135.6	105.8	4205.6	4383.5	3805.7	7970.9	8535.5	7301.1	3.814	0.521	50.68
Q8A022	Putative transcriptional regulator BT_4199	15.6134	8	15	8	538	62.5	8.37	1533.5	1742.7	1659.6	854.7	1190.6	1197.2	1127	1128.7	1028.6	2559.5	1970	2076.6	1.522	0.497	45.53
Q89ZW0	Uncharacterized protein BT_4261	38.4615	5	15	5	169	18.7	7.33	2199.9	2164.6	2005.3	592.4	330.6	328.9	2527.8	2898.5	2765.7	5624.2	7266.3	7272.8	5.088	0.406	64.27
Q8A4C4	Putative ion-channel protein, putative oxidoreductase BT_2679	30.4478	12	15	12	335	37.4	6.32	1236.1	1255.4	1300.3	1340.1	1023.4	1185.2	652.5	631.6	578.8	1939.1	1505.4	1548.4	1.068	0.373	45.47
Q89YN0	2-succinyl-5-enolpyruvyl-6-hydroxy-3-cyclohexene-1-carboxylate synthase menD	22.5225	11	15	11	555	62.4	6.68	2313.7	1955.2	2068.3	1516.6	958.8	1055	298.9	238.7	220.8	1324.7	930.8	1091.2	1.795	0.227	48.25
Q8A7I0	NADH pyrophosphatase, MutT family hydrolase BT_1544	32.4427	9	15	9	262	29.6	5.52	957.9	1208.8	1009.7	1268.8	1805.5	1774	70	71.4	89.5	1806.5	1004.4	1366.7	0.655	0.055	55.01
Q8A997	tRNA N6-adenosine threonylcarbamoyltransferase tsaD	33.9233	9	15	9	339	36.8	6.68	1054.6	1332.7	840.1	2487.4	2329.4	2546.3	95.7	64.1	63.1	401.7	2585.4	2576.9	0.438	0.04	32
Q8A2Z0	tRNA/rRNA methyltransferase BT_3165	47.4286	6	15	6	175	19.8	6.39	918.8	1004.9	1012.7	1434	1966.2	2088.9		16.4		1967.9	1684.2	1630.3	0.535	0.01	57.34
Q8AAM9	Uncharacterized protein BT_0435	21.8579	8	14	6	366	42.2	6.57	2285.8	2280.4	2725.7	240.3	218.2	213.3	1248.9	1358.3	1618.2	106.6	65.8	29.4	10.856	20.944	41.92
Q8A4U7	Uncharacterized protein BT_2500	22.6744	6	14	6	172	20.2	5.14	2107.9	2317.4	1730.4	152.2	227.8	240.2	11416.5	17437.2	10817	1063	678	453.6	9.926	18.077	40.76
Q8A838	Putative translation initiation inhibitor BT_1336	45.9677	7	14	7	124	13.2	5.17	1888.7	1848.6	2505	783.6	1457.5	1442.9	787.6	439.4	692.7	2.6	27.5	83.9	1.694	16.844	38.58
Q8A225	SusC homolog BT_3483	6.30975	7	14	3	1046	117.5	8.84	130.4	87.7	104	18.9	23.6	24.8	1831.3	1927.3	1961.3	171.7	118.9	105.5	4.783	14.443	30.6
Q89ZP1	Uncharacterized protein BT_4335	32.5581	9	14	9	215	24.7	8.85	1126.4	1492.3	1301.5	1144.1	2092.8	2065.6	1119.9	1092.3	1149.1	110.8	81.4	151.6	0.739	9.777	37.85
Q8A9K4	Putative tRNA/rRNA methyltransferase BT_0811	32.9365	8	14	8	252	28	5.82	927.5	1258	994.3	1518.3	2225.6	2241.3	1794.2	2086.2	1840.8	242.6	233.9	224.4	0.531	8.163	45.21
Q8A374	Putative pectin degradation protein BT_3081	33.6283	4	14	4	113	12.8	5.47	2523.9	2646	2805.2	454.5	638.3	666.5	722.3	540.4	687.1	46.6	153	96.1	4.533	6.595	41.71
Q8A102	UPF0246 protein BT_3869 BT_3869	42.0233	10	14	10	257	29.4	6.8	2565.2	2833.3	2935.2	1440.9	1802.3	1833.4	994.7	946.6	703.9	141.8	174.1	215.7	1.642	4.976	42.15
Q8AAD8	Tryptophan synthase alpha chain trpA	31.6406	8	14	8	256	28.9	6.24	478.7	941.1	574.6	1769	2997.2	2914.9	534.5	538.5	519.3	131	171.6	91.6	0.26	4.04	34.41
Q89Z70	Beta-lactamase BT_4507	30.0341	9	14	8	293	32.9	5.03	2094	2486	2299.7	2053.8	4297.5	4222	406.6	550.7	384.4	158.8	37.7	159.5	0.651	3.77	39.19
Q8A5I9	Small ribosomal subunit biogenesis GTPase RsgA 2 rsgA2	35.4839	11	14	11	310	34.8	6.8	975.1	1150.4	984.4	1732.6	2368	2511.5	97.1	87	93.5	10.9	49.5	15.5	0.47	3.658	43.61
Q89Z17	FAD:protein FMN transferase BT_4560	24.8521	8	14	8	338	38.1	7.74	935.6	725.6	885.7	1487.2	1228.6	1309.2	494.3	482.4	422.3	171.6	118.1	119	0.633	3.423	39.75
Q8A2T1	Cytokinin riboside 5'-monophosphate phosphoribohydrolase BT_3224	35.8974	6	14	6	195	21.7	6.19	580.8	624.7	629.2	1995	3119.1	3186.1	255.5	455	312.5	103.4	85.5	112.4	0.221	3.395	40.01
Q8A380	NAD-dependent epimerase/dehydratase family protein BT_3075	25.9701	9	14	9	335	38.5	9.25	2025.5	1857	2047.3	1949.6	1544.3	1683.6	278.5	151.2	405.5	80.2	64.5	106.8	1.145	3.32	33.25
Q8A5H8	Uncharacterized protein BT_2261	19.2771	3	14	3	166	18.4	4.54	1578.5	1462.1	1034.8	333.8	142.6	174.3	4867.8	4778.3	4532	1332.4	1762.6	1691.4	6.262	2.962	56.01
Q8AAN7	Xanthine phosphoribosyltransferase xpt	40.5263	8	14	8	190	21	7.24	1298.4	1404.9	1369.2	1985.6	2071.9	2343.3	210.4	223.6	209.8	98.8	41.1	85.4	0.636	2.856	32.76
Q8A5G6	Ribosomal RNA small subunit methyltransferase I rsmI	44.1964	9	14	9	224	24.9	6.73	1324.6	1274.4	1528.9	937	1106.9	1039.6	213.7	176.6	171.5	90.8	39.2	76	1.339	2.727	41.25
Q89YR5	Putative K+ uptake system protein BT_4666	22.807	7	14	7	228	25.5	5.38	2604.3	3193.2	2620	1289.1	1096.8	1130.2	304.6	302	287.5	130.7	98	104.7	2.394	2.681	41.36
Q8A1Q5	SusC homolog BT_3604	11.5128	9	14	8	1051	116.7	7.39	364	199.3	270	55.7	45.8	42.3	2934.4	2828.2	2661.9	1252.6	919	1292.5	5.793	2.432	52.49
Q8ABZ5	Uncharacterized protein BT_p548203	46.1538	6	14	6	130	15.7	6.7	1456.1	2070.9	1604.1	1216.7	1788.6	1768.4	290.1	216.2	197.9	37.6	131.5	159.9	1.075	2.141	39.5
Q8A2R3	Uncharacterized protein BT_3242	17.7632	6	14	6	304	35.3	4.91	2419.4	1855.7	1898	126.8	138.5	108.2	6576	7117	7799.6	2701.3	4222.8	4277.5	16.526	1.919	37.49
Q8AAA9	Carbamoyl-phosphate synthase small chain carA	13.6598	7	14	7	388	43.1	5.29	2360.6	1396.9	2873.7	706.2	680.8	659.5	278.8	342.2	289.9	170.8	141	198	3.24	1.787	42.4
Q8A0S8	Uncharacterized protein BT_3943	41.7112	5	14	5	187	20.7	5.17	816.6	992.3	896.6	1675	3103.7	3031.2	37.3	62.1	82	18.8	45.4	39.5	0.346	1.751	35.69
Q8AAQ6	Uncharacterized protein BT_0408	30.4348	2	14	2	69	7.3	5.4	1596	1045.6	1570.6	1144.4	1031.2	1137.3	2201.1	991.8	1822.8	870.1	1202.2	797.1	1.271	1.748	28.36
Q8A7J1	Putative ABC transporter permease component BT_1533	19.3473	8	14	8	429	48	8.72	3095.3	2836.8	2971.4	1605	1141	1312.2	160.1	101.2	102.5	95.1	56.1	76	2.194	1.601	39.53
Q8ABC6	Uridine kinase udk	43.9024	8	14	8	205	23.4	6.3	331.8	448.1	319.7	1600.7	2239.4	2056.1	186.7	172.1	162.2	127.9	65.8	158.7	4.25	1.503	42.26
Q8A570	Transcriptional regulator BT_2372	29.2063	8	14	8	315	36.2	7.88	5447.9	6414.8	5998	591.7	1044.7	984.1	150.1	33.1	12.7	20.2		115.3	0.186	1.478	27.51
Q8A5U0	Glycoside transferase family 4 BT_2148	19.8142	8	14	8	323	36.1	8.92	1159.9	1036.9	1239	1472.6	1483.9	1577.9	667	713.1	697.6	556.1	500.4	444.9	0.758	1.384	37.17
Q8ABG2	Putative hemolysin BT_0148	19.5804	10	14	10	429	48.6	4.88	2024.2	2073.5	1947.6	2652.2	1891.2	2013.9	449	506.4	401.9	312.4	320.4	410.8	0.922	1.301	40.94
Q8A1Q7	Uncharacterized protein BT_3602	11.7932	7	14	7	619	65.9	5.17	993.3	934.4	783.2	225.6	168.6	165.6	3730.3	4975.3	3650.6	3161.8	3453.1	3038.4	4.842	1.28	42.33
Q8A5Z3	Putative cytidylate kinase BT_2093	39.8104	10	14	10	211	23.7	5.73	3501.9	2994.9	3315	805.4	768.7	818	366.3	287.9	272	363.4	312.7	236.3	4.102	1.015	53.27
Q8A539	Uncharacterized protein BT_2405	23.0576	10	14	9	399	46.1	7.47	946.6	1471.2	982.8	1908.1	2198.4	2417.4	31.4	26	33.8	19.2	48.7	27	6.816	0.964	37.45
Q8A797	Putative sulfatase yidJ BT_1628	14.5078	10	14	10	579	67.8	6.14	3765.8	2549.2	3818.1	489.4	330.3	372.4	114.8	143.6	103.2	123.5	140.4	114.3	0.521	0.962	31.37
Q8ABW8	Uncharacterized protein BT_p548230	75.2941	5	14	5	85	9.3	9.28	799.9	922.8	834.7	1330.1	1894.9	1786	29.8	32.4	30.8	27.6	30.5	47.2	8.501	0.956	41.62
Q8A2N4	SusC homolog BT_3271	10.6631	11	14	11	1116	124.7	8.73	383.1	278.8	300.2	132.7	188.5	189.2	1656.4	1996.3	1666.6	1803.3	2345.1	1955.1	0.51	0.884	36.52
Q8ABE3	Uncharacterized protein BT_0167	42.8571	5	14	4	112	13	6.32	2052.3	1869.7	2070.4	958.1	1214.6	1281.9	1522.7	1533.5	1145.2	1675.1	1610.5	1931.1	1.885	0.872	39.6
Q8A7I4	Transcriptional regulator BT_1540	29.3907	9	14	9	279	32.7	7.01	1538.1	2216.7	1843	1192.7	1144.6	1102.7	394.3	462	370.2	906.3	668.3	756.5	1.735	0.805	47.54
Q8A6V0	Beta-galactosidase BT_1776	9.17953	11	14	11	1231	140.1	7.03	1196.1	1304.2	1397.6	517.5	415.1	411.7	567.9	477.4	500.7	1069.6	973.7	947.3	1.627	0.526	39.23
Q8A955	Aldo/keto reductase BT_0962	20.5567	9	14	9	467	52.9	6.67	698.2	704.6	643.5	1095.1	1347.8	1351.1	147.7	167.6	139.5	315.2	318.7	258.8	2.9	0.517	41.31
Q8A6X1	Two-component system sensor histidine kinase/response regulator, hybrid (One component system) BT_1754	12.2693	11	14	10	921	103.8	6.02	2448	2350.6	2434.2	777.4	490.4	434.3		37.1		25	27.6	21.4	0.539	0.509	31.29
Q8AA07	Uncharacterized protein BT_0658	35.0649	7	14	7	231	24.5	8.41	940.6	977.4	889.5	1459.1	783.5	846	1137.9	2212.9	1189.9	2951.2	3629.2	3443.7	0.909	0.453	43.91
Q89Z54	Putative type I restriction enzyme EcoR124II protein BT_4523	27.1574	10	14	9	394	44.5	5.8	994.1	985.5	1139.1	2558.4	1830.3	1892.7	195.8	176.1	151.4	403.4	437.4	333.5	0.496	0.446	33.41
Q8A812	Flavoprotein BT_1362	27.75	9	14	9	400	43.8	6.62	575.9	352.5	403.2	3645.1	1838.5	2010.7	119.4	121.9	84.3	329.9	300	264.6	0.178	0.364	49.33
Q8A7L7	Uncharacterized protein BT_1507	9.84848	10	14	10	1056	114.1	5.03	986.6	856.2	752.3	345	238.6	262.6	788.2	799.6	764.1	1566.6	2688.5	2510.1	3.067	0.348	33.88
Q8A8V4	Putative lipoprotein BT_1063	15.0177	8	14	8	566	60.9	4.91	210	257	226	234.7	194.4	168	2579.5	2822.7	2981	7793.1	9667	8897.5	1.161	0.318	46.76
Q8A427	Uncharacterized protein BT_2777	17.2308	12	14	11	650	73.1	5.45	1037.8	1392.9	1068.7	845.3	603.3	633.4	188.2	175.5	157.6	577.9	849.3	809.1	1.681	0.233	33.32
Q8A6D2	Fe3+ ABC transporter, periplasmic iron-binding protein BT_1952	23.7467	7	14	7	379	41.6	4.93	2708.2	1930.4	2658.9	736.3	588.7	632.1	197.2	194.8	163.2	1016.4	620	801.5	3.729	0.228	57.65
Q8A2J2	Uncharacterized protein BT_3313	17.8411	12	14	12	667	74.4	4.87	230.3	150.1	137	81.1	89.6	84	2032.5	2290.5	2127.8	11813.1	12215.6	10768.5	2.032	0.185	41.52
Q8A5V0	Putative purple acid phosphatase BT_2136	22.5664	9	14	9	452	52.7	8.87	1887.3	2368.8	1789.3	2343.3	1513.5	1647.8	216.7	382.8	206.6	2147.4	1737.1	1883.3	1.098	0.14	42.22
Q8A9S4	Aspartate carbamoyltransferase regulatory chain pyrI	52.2876	9	14	9	153	17.5	7.65	1208	1032.6	777.2	4474.2	2807.1	2949.2	183.3	217.7	150.9	1212.2	1508.1	1545.3	0.295	0.129	37.7
Q8A9T6	Transcriptional regulator BT_0729	24.3333	8	14	8	300	35.1	6.79	773.2	1052.1	842.2	1620.2	1856.3	1861.5	35.6	70.7	18	396.1	348.4	281.3	0.5	0.121	36
Q8A582	Transcriptional regulator BT_2360	37.5	6	14	6	136	15.6	5.87	1816.4	1816	1870.5	1205.1	875.3	883.3	192.4	200.2	165.9	2170.8	1605.5	1802.6	1.857	0.1	27.48
Q8A5U7	Putative N-acetylmuramoyl-L-alanine amidase amiA BT_2141	25.2381	12	14	12	420	47.1	9.44	678.6	1081.7	767.5	1091	1194.3	1235.1	29.8	27.9	25.5	527.2	396.4	382.4	0.718	0.064	46.32
Q8A4M1	Beta-lactamase-like protein BT_2578	28.7154	11	14	11	397	45.3	5.48	1178	2835.3	1249	1628.5	1662.6	1679.8	42.9	84.5	29.4	1876.6	1507.3	2849	1.059	0.025	43.1
Q8A034	Exo-poly-alpha-D-galacturonosidase BT_4187	16.9145	9	14	9	538	59.5	5.31	1826	1548.4	1509.6	1330.6	491.1	514.8	29.9	1.7	20.9	2288.4	2336.8	2556.6	0.549	0.01	43.02
Q89ZP4	3'-5' exonuclease-like protein BT_4332	38.4259	8	14	8	216	24.5	5.99	1212.9	1244	1281.7	2056.4	2307.1	2444.5						16.1	1.727	0.01	40.51
Q8A8S6	Cation-transporting ATPase pacS BT_1091	13.8211	11	14	10	738	80	6.33	2931.7	2837.3	1883.3	2301.8	1078.5	1051				2673.5	2165.6	2331.1	2.09	0.01	38.38
Q8A4U3	Uncharacterized protein BT_2504	30.531	10	13	10	226	26	9.09	1722	1715.3	2061.2	1031.9	1689	1597.6	719.1	2389.8	965		23.2		1.273	58.44	33.24
Q8A352	SusC homolog BT_3103	8.01131	8	13	7	1061	116.8	8.56	222.1	129.4	319.4	109.2	173.8	157.7	15721.2	15099.1	14679.7	377.1	224.5	183.9	1.522	57.922	36
Q89ZF2	Deoxyribose-phosphate aldolase deoC	25.6303	5	13	5	238	25.4	5.76	2930.5	2361.3	2897	325.9	501.2	488.8	3905.4	4422.5	4049.5	51	95	77.4	6.223	55.401	28.71
Q8A2L7	Putative integral membrane protein BT_3288	21.7295	9	13	9	451	50.4	9.07	828.9	701.5	770	1418.9	789.1	832.5	929	648.2	832.9		36.1	23.4	0.757	26.961	26.82
Q8A047	Glycosyl hydrolase, family 88 BT_4174	20.4663	8	13	8	386	44.8	7.93	2407.3	1489.3	2581.5	564.2	679.4	793.1	433.4	368.8	661.4		14.6	50	37.835	17.537	37.34
Q8A203	SusC homolog BT_3505	6.82692	9	13	6	1040	116.7	6.28	1396.6	4176.3	894.5	53.1	69	48.9	1180.4	1036.4	955.2	8.7	77.1	95.1	3.181	15.112	34.64
Q8A266	Uncharacterized protein BT_3440	13.3183	6	13	6	443	49.9	5.25	2401	1787	2177.8	287.9	305.7	298.4	2559.6	3161.5	2606.8	248.6	205.1	154.6	7.136	13.69	42.61
Q8AA62	Uncharacterized protein BT_0603	27.027	9	13	9	370	43.3	8.4	1062.2	1391.4	943	2410.8	2494.3	2504.6	270.6	209.9	226.9	16.7	34	16.8	0.458	10.495	41.91
Q8A8L9	Putative NADH dehydrogenase/NAD(P)H nitroreductase BT_1148	31.2169	7	13	7	189	21	6.28	1402.2	1470.4	1541.3	1443.6	2449.4	2239.2	1191.9	1124.5	966	79.8	113.8	168.7	0.72	9.061	41.2
Q8A0I5	Uncharacterized protein BT_4036	43.956	8	13	8	182	21.5	5.53	1524.2	2223.7	1755.9	961.2	1592	1528	253.7	276.8	252.6	19.6	50.4	20.1	1.349	8.686	43.84
Q8A1U2	Uncharacterized protein BT_3566	18.0617	9	13	9	454	51.2	6.06	1846.7	2978.9	2511.6	479.2	312.5	286.5	6066.3	4678.5	6074.5	684.4	814.2	727	6.805	7.557	30.89
Q8A8W1	TonB-like protein BT_1056	26.0223	8	13	7	269	29.5	5.21	1745.7	1711.5	1681.9	535.1	531.8	530.4	330.1	304.1	505.9	18.8	79	78.1	3.217	6.485	34.71
Q8A2G2	Putative phenylacetic acid degradation protein BT_3343	26.8657	4	13	4	134	14.5	6.55	696.7	773.2	771	975	1325.6	1298.3	1402.3	1342	1315	240.1	247.4	196.7	0.623	5.934	36.12
Q8A164	Putative zinc protease BT_3803	19.9029	8	13	8	412	47.2	5.5	1065.7	1187.4	1169.9	951.4	1281	1291.6	40.4	48.1	66.5	16.7	10.6		0.751	5.258	48.49
Q8A9B2	BatE, TRP domain containing protein BT_0903	33.213	8	13	8	277	30.9	6.01	1263.5	1266.9	1015.9	2021.5	1327.2	1370.5	372.1	315.2	307.5	90.6	28.4	70.3	2.204	4.897	41.54
Q8A122	Uncharacterized protein BT_3849	15.625	9	13	9	576	66.2	6.76	1760.1	1720.4	1642.5	649.4	840.9	834.3	507	606.5	589.2	84.3	110.5	152.9	0.299	4.736	43.23
Q8A7F8	7-cyano-7-deazaguanine synthase queC	37.8995	5	13	5	219	24.6	6.39	799.3	849.6	596.8	2135.4	2715.2	2669.2	1102.3	811.7	810.2	193.5	179.5	202.2	0.468	4.492	38.7
Q89YY8	Uncharacterized protein BT_4592	60	6	13	6	105	11.6	9.58	1523.1	941.1	924.4	3438.4	1838.8	1958.7	417	346.3	344.6	77.1	54.2	115.3	0.498	3.846	49.75
Q8A4W9	Thiol oxidoreductase BT_2478	16.5618	8	13	8	477	52.9	5.81	264.9	233.7	220.3	446.8	497.9	499.3	7305.4	5466.2	5622.1	1165.4	1696	1920.9	0.971	3.783	40.55
Q8A735	TPR domain-containing protein BT_1690	22.2973	10	13	10	444	51.1	6.57	425	474.3	492.8	371.4	523.5	516.6	574.7	586.1	643.2	189.7	122.7	166.3	0.986	3.768	40.87
Q8A8K8	Na(+)-translocating NADH-quinone reductase subunit B nqrB	8.20513	3	13	3	390	42.4	7.09	1009.1	527.2	616.6	2470.1	578	688.3	125.8	67.8	85.6			74.2	0.58	3.258	38.03
Q8A2P0	D-aminoacyl-tRNA deacylase dtd	40	5	13	5	150	16.5	6.02	853.5	1281.3	908.7	1343.2	1937.8	1964.8	445.5	351.2	373.6	91.5	128.7	139	0.747	2.967	46.29
Q8A4A8	Uncharacterized protein BT_2695	40.0901	8	13	8	222	25.1	9.26	776.9	912.6	864.5	1154.5	1099.9	1166.8	645.2	843.5	623	345.2	163.4	203.1	2.794	2.923	36.77
Q89ZI3	Beta-hexosaminidase BT_4394	17.5824	11	13	10	546	62.8	8.28	1405.4	1729.3	1582.7	603.5	558.1	526.6	3065.2	3961	3354.1	1296.1	1178.1	1076.6	2.52	2.844	30.11
Q8A1H4	Glycosyl hydrolase, family 88 BT_3687	17.3228	7	13	7	381	43.6	6.65	2616.4	2048	2830.5	1153.9	923.8	896.9	85.5	247.7	80	13.1	51.6	80.6	7.626	2.795	43.78
Q8A8U4	Uncharacterized protein BT_1073	23.8318	5	13	5	214	24.7	5.63	1656.3	1401.2	1152.3	158.4	209.3	184.4	13044.8	10463.8	12065.3	4286.4	4541.6	3900.3	0.698	2.746	51.52
Q8A0U8	2-C-methyl-D-erythritol 4-phosphate cytidylyltransferase ispD	24.6575	5	13	5	219	24.4	6.27	909.6	1170.7	1027.9	1061.7	1687.1	1705.4	312	324.4	333	100.5	185.6	66.9	0.755	2.712	34.31
Q8A0Y7	2-C-methyl-D-erythritol 2,4-cyclodiphosphate synthase ispF	40.8805	7	13	7	159	17.4	6.28	1440.2	1176.7	1586.1	1402.1	2065.6	2101.2	886.2	758.1	869.3	270.8	310.6	345.4	1.196	2.694	48.02
Q8A1J6	Alpha-L-fucosidase BT_3665	12.4314	9	13	9	547	62.8	8.32	1506.3	1831.5	1758.9	1188.3	1508.4	1564.9	3046.8	3129.4	3480	1209	1305.7	1069.1	1.277	2.03	30.49
Q8A9Z0	N-acetylglucosamine-6-phosphate deacetylase BT_0675	31.701	10	13	8	388	42.5	5.67	1428.3	1226.5	1517.2	1199.1	1042.3	1025.5	270	298.4	274.5	116.4	158	141	2.816	1.762	31.88
Q89YR9	Heparin-sulfate lyase hepC	13.1054	8	13	7	702	79.4	5.07	36.4	68.4	29.7	14.8	15.9	17	7206.7	5828.2	6703.3	3375.8	4024.8	3800.4	1.552	1.726	36.61
Q8A2A4	Toll-Interleukin receptor BT_3401	20.7349	8	13	8	381	42.3	5.52	1862.1	2762.7	1944.1	1459.7	1352.8	1420.9	540.4	545.2	537	271.2	337	331.7	11.996	1.572	33.5
Q8A3Z6	Putative inosine-uridine preferring nucleoside hydrolase BT_2808	26.0355	8	13	8	338	38.3	5.19	3665.6	3152.9	4232.4	403.1	238.5	279.6	310.3	569	438.6	265.2	291.4	281.8	10.046	1.549	41.54
Q89ZX6	Uncharacterized protein BT_4245	17.4419	6	13	6	430	47.2	4.5	2209.7	1155.3	1851.8	179.4	185	154.9	1715.9	1411.6	1701.7	980.5	1073.7	1063.1	0.877	1.5	33.8
Q8A3M2	Transcriptional regulator BT_2932	28.2158	7	13	6	241	27.1	7.97	1866.2	1919.8	1944.6	2449.1	1924.2	2162.4	210.8	169.9	216.7	127.2	140.1	131.1	0.239	1.293	34.81
Q8AA40	Replicative DNA helicase BT_0625	17.4081	10	13	10	517	57.7	5.55	658.2	780.1	599.9	3444.4	2455.2	2630.9	2315.6	1633.2	2068.8	1604	1503.2	1546.3	0.576	1.254	35.28
Q8A7N1	Uncharacterized protein BT_1493	31	5	13	5	100	11.5	7.55	2946.9	4238.1	2919.6	900.9	1469.8	1455.2	49.3	71.3	41.4		77.7	55.4	4.321	1.132	35.65
Q8AB22	Beta-galactosidase BT_0290	15.0193	12	13	12	779	88.7	5.63	2005.4	2104.8	2200.1	420.6	536.9	503	134	186.4	200.5	219.5	111	129.7	1.994	1.101	33.01
Q8A7E6	Putative metal dependent hydrolase BT_1578	27.9835	7	13	7	243	28.2	6.01	1341.7	1563.6	1481.7	543.6	842.5	814.2	1407.5	1230.3	1348.7	1050	1259.8	1312.5	0.951	0.959	35.58
Q89ZC6	Putative MTA/SAH nucleosidase BT_4451	36.1702	5	13	5	188	21.1	5.59	1129.1	1190.4	1230.3	944.6	1362.1	1427.7	170.4	133.2	200.8	144	171.1	211.1	0.207	0.92	37.23
Q89ZK0	Uncharacterized protein BT_4377	37.5	9	13	9	264	30.6	5.2	956.2	1073.7	891.9	1484.7	1300.3	1427.7	1285.5	1488.6	1547.1	1945.6	1218.3	1615.7	0.694	0.904	39.15
Q8A1N1	Uncharacterized protein BT_3628	29.7872	5	13	5	188	21.4	9.91	217.2	139.3	142	1779.8	893.2	1024.3	434.4	430.3	557.3	694.1	412.7	597.4	0.135	0.834	41.36
Q8ABB1	Thioesterase superfamily like protein BT_0199	43.5583	7	13	7	163	18.7	5.88	1399.4	1384.4	1619.1	709	965.3	983.1	25.4	28.3	30.9	29.9	13.7	57.9	1.657	0.833	48.73
Q8A2E3	Heptosyltransferase BT_3362	22.1574	8	13	8	343	38.6	9.33	2323.9	2086.4	2362.1	2642.1	2048.3	2150.2	61	96	43.8	120.1	50	83.3	2.641	0.812	41.59
Q8A2Q9	Polysaccharide deacetylase BT_3246	42.1569	9	13	9	204	24.6	9.38	904.2	1055.5	1003.8	875	719.5	804.8	170.7	98.7	131.9	174.4	130.3	203.8	0.99	0.793	36.98
Q8A866	Clostripain-related protein BT_1308	23.3083	7	13	7	399	44.9	4.92	364.5	372.1	369.3	282.2	107.5	135.4	809	826.9	760.3	1029	1312.6	1304.4	1.235	0.789	38.77
Q8A7F1	Porin-like protein BT_1573	14.9184	7	13	7	429	48.1	8.16	502.4	535.6	398.9	146.7	124.4	136.9	1893.8	3578.1	1836.7	4086.1	4117.3	3475.7	2.106	0.657	32.81
Q8A2N1	Uncharacterized protein BT_3274	16.4794	9	13	9	534	60.3	4.82	249.6	327.9	195.7	234.6	405.3	386.9	2187.5	2794.1	2052.9	3457.8	4388.8	4130	3.522	0.626	44.38
Q8A0U4	Uncharacterized protein BT_3927	36.1111	7	13	7	180	20.5	5.62	660.3	806.2	724.4	2754.5	3803.4	4015.5	36.1			20.4	58.1		0.753	0.587	36.65
Q8A125	Peptidyl-prolyl cis-trans isomerase BT_3846	17.1206	10	13	10	514	59.8	8.59	986.1	1027.5	951.3	1563.9	1312.2	1140	243.5	216.8	171.8	465.9	614.4	437.6	0.738	0.416	34.86
Q8A3Y5	SusD homolog BT_2819	16.7521	9	13	8	585	66.9	5.5	57.7	56.1	51.3	44.4	54.1	50.9	2350.6	2199.7	2663.5	5730	6010.6	5837.2	1.105	0.41	37.93
Q8A269	Uncharacterized protein BT_3437	16.094	10	13	10	553	63	6.19	1120.4	1039.5	1046.8	415.2	343	370.8	2293.6	2399.5	2455	7108.8	6209.2	6470.3	2.841	0.361	30.13
Q8A5P3	SusD homolog BT_2195	12.5862	7	13	6	580	66.7	4.96	42.6	27.2	33.9	1.2	0.7		1947.9	1999.2	1702.3	5857.4	5734.4	4798.2	37.012	0.345	29.92
Q8A2P9	Serine acetyltransferase BT_3256	28.3333	7	13	7	300	32.5	6.52	1328.8	809.4	1016.9	1931.9	1983.4	2186	44.6	75.8	32.2	190.7	179	216.7	0.517	0.26	42.87
Q8A5G4	Thymidine kinase tdk	32.6633	7	13	7	199	22.3	5.67	635.2	841.1	669.5	1050.3	1480.2	1432.9	38.8	33.7	32.6	159.3	192.5	133.9	0.541	0.217	38.13
Q8AAN3	Endolytic murein transglycosylase mltG	23.1884	9	13	9	345	40	9.1	874.7	972.5	925	2263.2	1520.6	1638.2	141.6	166.2	99.4	654	718.9	674.4	0.511	0.199	26.56
Q8AB86	Lipocalin-like protein BT_0224	39.5522	7	13	7	134	15	5.36	131.7	163.8	114.8	561.2	348.3	399.6	2530.1	2787.9	2081.9	14937.9	16478.3	16479.5	0.313	0.155	40.9
Q8A2N3	SusD homolog BT_3272	22.9508	11	13	11	488	56	5.12	293.2	293.1	267.6	190.7	185.9	181.1	2376.3	2571.8	2397.8	14819.5	19162.9	17879.4	1.531	0.142	25.81
Q8A8F7	Cytochrome D ubiquinol oxidase subunit I BT_1210	10.1923	6	13	6	520	57.9	6.81	3912.9	1555.1	2352.3	1326.7	749.4	786.8	244.6	222.2	189.5	6174.5	4520.7	5497.7	2.732	0.041	30.49
Q8A161	Uncharacterized protein BT_3806	10.2772	12	13	11	1479	163.2	5.9	1343.1	855.5	858.8	694.3	502.4	554.6	25.3	17.7	9.3	1548.4	1518.4	1474.6	1.746	0.012	35.6
Q8A036	Xylosidase/arabinosidase BT_4185	19.7133	9	12	9	558	62.6	7.08	1308.5	1593.6	1282.9	434.7	419.4	408.3	2537	2490	2772	105.3	49.6	80.9	3.315	33.067	38.54
Q8AAZ9	Flavodoxin BT_0313	33.9181	7	12	7	171	19.6	4.87	1465.5	3510.3	1604.7	550.7	873.2	909	415.2	391.9	1062	13.2	26.4	24.3	2.821	29.247	43.9
Q8AAL7	S-layer related protein, sialic acid-specific 9-O-acetylesterase BT_0447	6.44796	7	12	7	884	101.3	6.34	1466.6	1595.4	1324.1	152	121.2	108.9	6336.3	17057.1	8198.8	666.6	361.8	257.5	11.478	24.568	27.09
Q89YQ4	Uncharacterized protein BT_4677	8.43373	1	12	1	166	19	4.21	373.8	523.6	407.5	51.5	33.3	24	8321.3	12313.6	8996.3	512.5	360	337.8	11.987	24.483	50.15
Q8A0V2	Putative biopolymer transport protein BT_3919	10.4603	3	12	3	239	26.1	5.67	1674.1	1241.6	1067.9	3821.4	1847.4	1894.2	363.2	300.6	328.1	0.7	25	25.1	0.527	19.498	44.78
Q8A4M6	Glutamate/gamma-aminobutyrate anti-porter BT_2573	5.26316	4	12	4	570	60.6	9.57	3573.7	2958.8	2771.1	669.2	807.2	744.4	7148.4	6944.7	6150.6	643.6	551	406.5	4.189	12.643	18.4
Q8A7N9	Uncharacterized protein BT_1485	18.328	6	12	6	311	35.5	5.72	3340.1	3076.2	3302.8	1473.1	891.5	939.8	661.1	707.3	674.2	47.2	70.5	86.5	2.941	10.006	25.49
Q8A5T7	Glycoside transferase family 2 BT_2151	19.5906	9	12	9	342	39.2	7.81	1006	1331.7	1023.4	1161.1	1100.1	1138.8	347.6	383.4	443.1	14.8	35.5	76.5	0.989	9.261	33.2
Q8A7A5	SusD homolog BT_1620	13.754	8	12	8	618	71.7	5.68	1327.1	852.9	1179.3	108.8	116.8	111.8	2216.4	1866.4	1979.1	254.3	289.7	242.2	9.956	7.71	37.26
Q8A5Y8	Fe3+ ABC transporter, periplasmic iron-binding protein BT_2098	24.5383	8	12	8	379	42.1	5.44	1414.2	1459.8	1453.8	1568	1152.7	1192.1	1210.9	742.4	764.2	101.1	142.5	126	1.106	7.352	40.1
Q8AAL4	Uncharacterized protein BT_0450	12.3894	7	12	7	565	60.7	4.89	2212.2	1511.1	1643.5	266.1	224.8	226.1	960.4	2726.6	1297.4	261.7	222.1	214.1	7.484	7.143	37.85
Q89ZJ8	Putative oxalate:formate antiporter BT_4379	11.2554	6	12	6	462	51.1	7.12	1361.9	768	897.8	4130.4	950.9	1072.6	203.5	139.6	202.9	15.6	45.6	17.9	0.492	6.9	39.66
Q8A5U6	Uncharacterized protein BT_2142	23.9057	6	12	6	297	32.5	7.47	2417.1	1455.5	1840.8	1130.9	705.1	864.4	1212.4	968.1	1636.1	134.7	196.4	268.1	2.116	6.369	43.4
Q8A865	Uncharacterized protein BT_1309	42.1053	6	12	6	133	15.4	9.33	672.4	929.8	742.3	1968	2872.3	2315.3	1384.5	1989.3	1937.7	350.3	152.1	382.6	0.328	6.002	29.71
Q8A2A5	Putative transmembrane protein BT_3400	38.9313	5	12	5	131	14.8	5.21	1353	947.5	1648	1354.7	883.2	976.4	1049.8	1050.6	859.3	237	200.7	91.3	1.228	5.594	35.3
Q89Z57	Putative type I restriction enzyme S.BthVORF4518AP BT_4520	16.8776	7	12	5	474	54	8.51	585.8	386.2	580.8	467.7	315.3	333	613	486.2	546.1	90.6	131.3	108.3	1.391	4.983	25.66
Q8A213	SusD homolog BT_3495	7.55814	5	12	4	688	79.1	5.34	287.3	208	230	55.1	48.9	55.9	6295	6903.3	5781.8	1777.7	2078.7	1628.1	4.536	3.461	34.87
Q8AAK7	Sialic acid-specific 9-O-acetylesterase BT_0457	10.8382	7	12	7	692	78.6	8.41	1147.5	1133.5	1287.4	791.7	679.9	717	430.6	332.3	371.8	128.6	140.6	134.2	1.63	2.813	37.08
Q8A2M2	Endoribonuclease YbeY ybeY	53.2847	6	12	6	137	15.7	5.08	774.5	642.1	763.5	882.5	1291.6	1343.6	179.6	115.2	144.9	98.4	20.5	50	0.62	2.604	41.98
Q8A1Z0	Putative anti-sigma factor BT_3518	24	9	12	9	400	45.4	5	661.1	818.8	691.4	835.6	729.8	658.9	133.1	102	120.3	40.4	22	77	0.976	2.55	31.42
Q8A9G2	Putative methyltransferase BT_0853	26.6932	7	12	7	251	29	5.27	729	855.4	833.9	521.8	701	688.7	307.5	323.3	232.7	117.2	100	129.2	1.265	2.492	31.41
Q89ZK1	Uncharacterized protein BT_4376	26.2857	4	12	4	175	19.8	5.31	3189.7	1975.5	3418.7	3130	1209.6	1408.3	8437	7739	8127.4	2999.8	3617.7	3495.7	1.493	2.403	40.62
Q8A9C6	DNA polymerase III-like, delta subunit BT_0889	24.1888	9	12	9	339	38.7	8.44	1694.7	2288.3	1628.3	1699.5	1274.8	1349	304.9	247.6	226.5	128.4	117.1	89.7	1.298	2.323	29.15
Q8A9T5	Putative mRNA-binding protein BT_0730	27.5148	9	12	9	338	37.5	6.24	1461.8	1115.3	1208.2	905.9	732.5	762.1	1025	1130.2	978.7	471	525.7	461.9	1.577	2.148	29.31
Q8A581	Uncharacterized protein BT_2361	56.5891	7	12	7	129	14.8	6.01	869.1	1328.3	857.9	1871.6	1302	1377.6	136.1	93.5	161.9	28.7	100.6	54.2	0.671	2.135	41.75
Q89ZW9	Glycosyl hydrolase family 109 protein 2 BT_4252	17.4224	7	12	7	419	47.3	6.6	1521.3	945.2	1652.1	288	333.4	304.6	628.1	702.7	607.3	321.6	310.8	308.1	4.448	2.061	37.61
Q8A911	Putative nitroreductase BT_1006	21.9008	6	12	6	242	28	9.28	1815.9	1358.2	1380.7	352.3	188.3	180.7	433.3	408.1	402.1	201.4	196	247.7	6.315	1.927	14.87
Q8A069	Beta-galactosidase I BT_4152	9.83773	9	12	9	986	113.2	6.21	1332	1165.4	1192	179.6	166.2	168.1	351.2	292.4	377.2	219.3	168.5	161.6	7.18	1.858	35.71
Q8ABE4	Putative thiol-disulfide isomerase BT_0166	32.4324	6	12	6	185	20.4	4.64	544.5	701.3	560.1	280.7	145.8	192.4	3980.6	5527.3	4822.1	2143.3	2959.4	2671	2.918	1.843	44.29
Q8A1D4	Uncharacterized protein BT_3732	23.5294	3	12	3	136	15.4	4.94	1306.7	1906.9	1566.9	1038	2082.4	2086	76.3	58	115.6	20.6	41	88.6	0.918	1.663	33.3
Q8AAG1	TonB-dependent outer membrane receptor BT_0504	17.2015	10	12	8	779	86.8	7.08	473.4	490.3	317.3	145.4	109.5	120.5	2788.7	3723.4	2733.4	1765.1	2411.1	2154	3.412	1.461	39.32
Q8ABH0	SusC homolog BT_0140	10.7566	9	12	9	1097	122.3	8.02	197	138.7	170.2	60.3	103.2	98	1235.3	1365.1	1353.6	1083.1	862	864.2	1.935	1.407	30.95
Q8A0L3	Ribosomal silencing factor RsfS rsfS	47.0588	6	12	6	119	13.4	5.12	709.6	480.5	416	2962.9	2017.5	2120.2	114.8	146.8	105.3	21.2	122.6	120.4	0.226	1.389	21.43
Q8A5R6	SusC homolog BT_2172	9.81048	9	12	9	897	102.5	9.32	926.9	681.5	847.4	172.9	217.5	231.7	1506	1109.5	1539.4	838.8	1130.5	1043.6	3.948	1.379	32.27
Q8A5Z0	Putative transcriptional regulator BT_2096	35.0769	10	12	10	325	37.5	8.68	891.8	1305.9	1001.3	565.8	503.6	521.3	2866.8	2204.2	3333.9	2099.3	2108.3	2060.6	2.011	1.341	25.65
Q8A2P1	Putative pyrophosphatase BT_3264	19.6429	4	12	4	112	13	5.63	1494.9	1650.9	1515.2	1628.4	2785.2	2739.9	128.5	109.8	138.9	33.1	83.5	175.6	0.652	1.291	29.59
Q89ZQ8	ATP-binding protein BT_4318	23.5043	6	12	6	234	26.7	5.01	2213.3	1802.6	1548	1333.9	1240.4	1273	35.9	31	29.9	33	44.7	17.6	1.446	1.016	40.79
Q8ABZ4	Uncharacterized protein BT_p548204	50.4386	8	12	8	228	25.8	5.82	857.9	628.8	779.4	748.3	706.7	694.7	269.3	179	193.1	204.5	234.5	237.4	1.054	0.948	32.41
Q8A7T9	Uncharacterized protein BT_1435	43.1579	6	12	6	95	10.3	9.09	671.5	1295.3	560.3	1224	1268.6	932	281.4	175.1	274.6	213.8	229.5	364.9	0.738	0.905	40.49
Q89YQ7	Uncharacterized protein BT_4674	38.2514	6	12	6	183	20.2	5.66	2138.3	2328.5	2190.7	1599	1091.2	1193.9	114.3	220.1	117	149.9	168	183.8	1.714	0.9	39.58
Q8A5N4	Putative transmembrane protein BT_2204	13.8856	11	12	11	857	99.2	6.51	2476.7	2571.5	2512.5	723.4	561.9	573.9	203.1	194	201	196.3	279.5	228.7	4.067	0.849	28.98
Q8A679	Uncharacterized protein BT_2007	23.3766	7	12	7	231	25.3	5.19	1641.2	2080.5	1764.5	2235	2282.6	2125	50.4	107.7	81.3	73.8	78.4	130.4	0.826	0.847	35.02
Q8A1F6	50S ribosomal protein L34 rpmH	52.8302	6	12	6	53	6.3	12.02	550.3	610.9	556.2	2982.8	2014.3	2336.3	434.9	356.4	365.8	523.9	431.2	438.9	1.588	0.845	39.37
Q8A3K5	Putative alpha-1,6-mannanase BT_2949	17.4242	8	12	8	396	45.2	5.29	702.7	972.7	679.4	142.9	139.2	121.6	2279.2	2581.6	2424.1	2802.1	3261.7	3188.6	0.234	0.83	32.31
Q8A3C9	SusD homolog BT_3025	14.7874	8	12	8	541	60.9	5.06	426.6	253.6	399.4	66.6	36.8	55.4	2493.7	2863.9	2981.3	4141.4	3802.3	3513.7	5.833	0.787	41.4
Q8A4H8	Putative O-antigen related protein BT_2621	13.0734	6	12	6	436	49.7	9.07	1452.7	1715	1507.7	271.1	284.1	296.3	998.7	1684.9	962.2	1629.4	1855.7	1905.5	6.796	0.728	24.86
Q8A819	Uncharacterized protein BT_1355	21.372	9	12	9	379	42.1	6.6	749.1	792.5	769.6	1026.8	734.3	807.7	248	217.6	177.4	281.5	344.3	476.8	5.49	0.676	40.61
Q8A3X1	Endonuclease/exonuclease/phosphatase-like protein BT_2833	25.4848	9	12	9	361	40.8	8.68	1622.6	2062.3	1836	1321.3	1014.7	1140.6		59.3	19.6	37.9	39.3	62.9	0.9	0.583	38.86
Q8A5Z4	Uncharacterized transporter BT_2092 BT_2092	10.4693	7	12	7	554	60.1	7.36	501.6	553.1	398.5	1659.4	476	547.3	420.4	504.6	381	881.5	807.5	789.2	0.542	0.527	30.63
Q8A1V4	Adenylate cyclase-like protein BT_3554	40.6452	7	12	7	155	17.9	5.29	1165.5	1551.1	1225.3	918.4	1560.9	1579.3	185.3	154.9	186.2	339.5	373.6	291	0.971	0.524	28
Q8A110	Concanavalin A-like lectin/glucanase BT_3861	18.1579	8	12	8	380	43	4.97	396.6	339.1	329.5	185.9	113.7	115.2	1762.5	1376	1292.7	6069.5	4584.3	4879.2	2.568	0.285	35.87
Q8A5K5	tRNA-specific adenosine deaminase tadA	38.0952	7	12	7	147	16	7.27	817.8	957.2	935.4	1231.7	2186.4	2155.4	107.8	61.3	106.8	648.3	193.3	305	0.486	0.241	34.37
Q89Z36	Putative Type I restriction modification DNA specificity protein BT_4541	36.5	6	12	6	200	22.2	6.52	691	808.8	702.7	2435.9	1479.4	1616.5	245.4	149.5	241.8	942.2	952	901.5	0.398	0.228	38.67
Q8A1T2	Putative ribokinase BT_3576	32.7703	9	12	9	296	33	5.5	377.7	612.4	417.9	1620.4	3018.5	3033.6	19.4	15.1	28	88.5	89.8	109.5	0.184	0.217	34.12
Q8A6Q7	Uncharacterized protein BT_1819	52.7778	5	12	5	72	8.3	7.93	1702.2	1836.1	1921.1	982.9	1141.3	1048.4	90	33.1	24.2	222.3	212.5	272.1	1.721	0.208	38.33
Q8A0G9	Putative ABC transporter ATP-binding protein BT_4052	13.0366	9	12	9	629	73.8	6.64	702.8	707.8	802.5	815.6	547.7	561.5	565.8	877.1	428.1	4362.5	2258.8	3380	0.642	0.19	34.65
Q8ABW5	Putative DNA-binding protein BT_p548233	27.8986	10	12	10	276	31.8	6.57	1565.9	1351.3	1570.3	2657	2129.7	2199.8	17.9	18.2		111	51.9	121.3	1.15	0.187	30.71
Q8A9X3	Putative calcineurin superfamily phosphohydrolase BT_0692	23.221	5	12	5	267	30.8	4.75	283.6	280.2	302.8	215.9	185.9	196.4	2199.3	2266.5	2086	15425.4	18824.6	17376.6	1.448	0.127	36.77
Q8A0X2	Transcriptional regulator BT_3899	45.4545	6	12	6	121	14.3	7.33	1602.4	2218.4	1652.1	756.9	1014.6	1051.6	393.9	619.1	521.3	7734.6	7507.4	8063.5	1.939	0.066	30.46
Q8A598	Uncharacterized protein BT_2341	18.7097	6	12	6	310	35.2	7.47	501.4	592.3	594.9	828.5	1297.2	1233	354.8	432.2	317.2	17267.7	13653.3	15279	0.503	0.024	32.8
Q8A9R6	Putative two-component system sensor histidine kinase BT_0749	8.05654	11	12	11	1415	163.4	5.97	1777.9	2186.2	1735.6	983.3	442.6	445.9		16.8	52.1	1743.9	1571.2	1393.9	3.045	0.022	28.53
Q8A8T8	Acetyltransferase BT_1079	36.8715	6	12	6	179	20.8	5.57	599.4	640	596.8	1346	1884.8	1850.6	35.5	29.6	15	6631.4	5026.5	6233.2	0.361	0.01	26.1
Q8A324	Alpha-galactosidase (Melibiase) BT_3131	12.117	8	11	4	718	82.7	6.7	455.6	480	438	290.2	235.6	218.9	6141.9	5517.4	5721.8	43	96.9		1.006	95.247	29.03
Q8A1G7	Glycoside transferase family 2 BT_3694	18.3168	8	11	8	404	46.3	8.76	1147.5	1117	1109.8	1363.9	935.6	1053	3273.7	2217.5	2881	25	51.5	11.4	1.351	87.112	27.74
Q8A9I8	Sporulation related BT_0827	20.5479	8	11	8	365	40.4	7.25	901.9	993.5	851.3	555.4	749.7	727.5	11052	1614	5188.4	71	84.1	49.9	1.844	82.847	22.1
Q89ZR1	HPr(Ser) phosphatase BT_4315	26.2911	6	11	6	213	24.2	5.1	1884.9	1723.6	2203.8	1223.6	2246.2	2376.7	11988.3	7771.7	10098.5	232.6	346.3	66.5	0.994	46.261	24.68
Q8A3A1	Putative cytochrome B subunit BT_3053	7.69231	2	11	2	234	26.4	8.57	1530.8	929.1	796.5	3397.5	1687	1909.7	725.6	3920	1327.9	143.6	47	43	0.466	25.581	26.35
Q8A242	Putative peptidase BT_3464	14.9425	8	11	8	435	49.3	9.99	862.3	637.5	627.9	627.5	480	479	717	431.5	628.5	50.9	16.6	25.7	1.341	19.05	25.84
Q8A8T1	Putative oligopeptide transporter BT_1086	9.81873	8	11	8	662	69.7	9.1	2472.6	1220.8	1344.2	1281.7	551	547.5	352.1	158	220.6	16.1	10.7	16	2.116	17.058	30.73
Q8AAM3	Putative chitobiase BT_0441	16.8831	7	11	7	462	52.4	5.01	1257.8	957.1	946.6	151.5	205.1	185.2	7568.9	7229.6	7909	560	661.4	550.6	5.836	12.814	37.92
Q8AA34	Uncharacterized protein BT_0631	59.8684	8	11	8	152	16.7	7.68	532.3	698.6	570.1	825	1237.7	1146	380.1	19.3	15.3		38.7		10.799	9.8	30.76
Q8A6Z4	Uncharacterized protein BT_1731	33.7017	6	11	6	181	21.1	5.31	1191.4	802.5	1319.2	818.4	1616.8	1653.3	280.8	285.6	415		51.4	40.2	1.356	8.57	27.41
Q8A1I0	SusD homolog BT_3681	12.9376	8	11	8	657	75.9	5.21	2570.2	1495.8	1840.1	195	185.8	166.1	1120.1	1075.3	1274.1	103.9	142.8	107.2	4.219	7.184	34.62
Q8AAD9	L-asparaginase I BT_0526	14.4509	6	11	6	346	38.7	6.54	1689.5	1497.7	1672.5	1386.6	1058.3	1139.1	897.7	836.1	773.1	121.7	54	116.8	0.81	7.142	27.09
Q8A979	Uncharacterized protein BT_0938	45.3782	6	11	6	119	14.1	9.55	1880.9	1316.6	1942.3	554.8	359.8	303.7	1011	975.3	814.7	167	147.9	75	0.365	6.417	28.86
Q8A8G4	Putative UDP-N-acetylglucosamine 2-epimerase BT_1203	18.1818	5	11	5	209	23.6	8.1	611	889.6	622.9	1720.6	2051.3	2042.6	1020.1	1652.2	1204.4	278.6	188	137.5	0.221	6.106	28.42
Q8A638	Dihydrofolate reductase BT_2048	26.2195	6	11	6	164	18.3	6.19	358	599.3	460.8	1381.5	2529.7	2492	304.7	279.9	292.2	98.1	19.2	26.4	2.208	5.566	32.96
Q8A3J3	Putative lipase BT_2961	25.2632	8	11	8	285	32.5	6.16	2151.1	2462.8	2387.1	762.3	1177.6	1231.4	969.5	886.9	1197.7	135.3	213.8	199.6	0.704	5.562	31.42
Q8A7Z2	Putative protease BT_1382	30.4569	6	11	6	197	21.8	5.02	1125.5	1357.1	1333.3	1194.2	2116	2113.3	428.6	411.3	341.7	37.5	96.9	78	0.664	4.558	32.75
Q8A0P2	Putative methyltransferase BT_3979	35.5932	7	11	7	177	20.5	7.46	287.8	386.7	323.9	1930.2	2811.3	2929.5	45.7	132.4	164.9		38.6	34	0.561	3.568	34.07
Q89ZY2	Uncharacterized protein BT_4239	18.9815	5	11	5	216	24.5	5.73	1663	1825	1722	2011.4	3005.8	2831.5	756.7	801.9	877.2	155.7	142.9	235.7	3.072	3.555	23.53
Q8A7Z4	Imidazole glycerol phosphate synthase subunit HisH hisH	35.2041	7	11	7	196	22.1	6.34	1594.4	1716.8	1868.7	1250.3	1777.8	1793.6	104.6	90.8	91.6	21.4		53.5	0.557	3.548	36.41
Q8A2A7	Putative lipoprotein BT_3398	13.7931	6	11	6	261	27.5	8.88	1873.7	2151	2007.3	809.3	566.5	587.6	1456.5	1561.7	1432.9	402	478	372.1	0.13	3.149	36.54
Q8AA86	Cys-tRNA(Pro)/Cys-tRNA(Cys) deacylase BT_0579	37.7358	7	11	7	159	17.7	7.77	957.8	1207	890	1177	2150.3	2155.1	501.8	481	389.7	168.4	128.9	89.6	1.074	2.554	29.03
Q8A9A8	BatA BT_0907	19.8777	7	11	7	327	36.5	7.83	374.6	300.9	216	1725	807.4	835.1	25.3	34	36.4		13.4	14.3	4.592	2.357	38.84
Q8A8I4	Two-component system sensor histidine kinase/response regulator, hybrid (One component system) BT_1183	7.41018	10	11	10	1336	152.2	5.85	716.1	786.6	697.7	155	165.3	158.8	333.8	206.2	156.6	80.3	129.1	86.1	0.265	2.307	33.99
Q8A2E1	Tyrosine protein kinase, active site BT_3364	31.5789	7	11	7	247	29.2	8.63	642.8	765.9	599.4	1610.6	1384.1	1495.8	213.9	148	139.6	68.6	72.9	77.7	0.447	2.289	42.04
Q8A9R0	SusD homolog BT_0755	9.98336	6	11	6	601	69.1	5.83	1127.1	1395.3	992.6	185.4	188.9	192.2	2119.9	2362.1	2174.2	983.8	921.7	1145.6	6.205	2.182	34.8
Q8ABD1	SsrA-binding protein smpB	33.3333	6	11	6	150	17.5	9.94	1135.1	908.3	1200.5	1707.3	1173.7	1181.7	988.4	1213.7	1103.9	403.5	556.7	559.6	0.798	2.175	36.7
Q8A604	Uncharacterized protein BT_2082	21.0728	6	11	6	261	29.2	8.07	556	432.2	406.7	120.8	96.3	107	7188.2	7710.7	6281.3	4481.2	4667.1	3782.1	4.304	1.638	28.22
Q89Z65	Putative zinc-type alcohol dehydrogenase BT_4512	24	7	11	7	350	38.5	5.06	930.5	822.6	997	520.5	788.3	692.7	89.5	101.6	115.7	76.2	63.1	71.4	1.374	1.456	35.17
Q8A864	Uncharacterized protein BT_1310	3.21101	2	11	2	218	24.1	9.16	735.5	813.7	601.1	4074.9	3538.9	3421.3	330.1	307.1	246.4	135.6	284.1	221.6	0.508	1.397	21.11
Q8AAF5	Putative heme biosynthesis protein BT_0510	23.4973	9	11	9	366	42.2	8.25	760	772.1	795.9	308.8	279.9	283	50.5	93.9	77.9	69.1	67.1	26	0.195	1.378	27.7
Q8A1I2	Uncharacterized protein BT_3679	22.5581	9	11	9	430	47.4	5.11	3302.9	1683.4	2449.6	167.9	174.3	161	210.7	181.1	236.6	180.7	170.8	161.4	2.671	1.37	33.01
Q8A2D5	Glycoside transferase family 2 BT_3370	24.924	10	11	10	329	38.5	7.21	907.8	1078.4	1007.1	1087.3	1011.6	1081.1	331.9	254.8	384.3	415.5	220.1	245.3	14.777	1.225	25.08
Q8AA45	Electron transport complex subunit G BT_0620	38.7665	8	11	8	227	23.8	4.98	4062.3	1271.5	2039.5	1292.1	827.4	878.8	53.9	34.3	77.8	43.4	55.2	54.7	0.941	1.102	31.71
Q89Z14	Uncharacterized protein BT_4563	25.1366	4	11	4	183	20.9	6	608.5	412.2	509.8	142.3	100.6	114.1	3027.9	2310.8	2649.7	2950.2	2449.8	2587.4	2.459	1.082	37.88
Q8A194	Ribosomal large subunit pseudouridine synthase D BT_3772	37.2197	10	11	10	223	25.4	9.28	772.6	922.3	764.5	1853.8	2288.4	2449.8	167.3	155.4	148.3	180.3	145.3	148.3	4.287	1	32.05
Q8A046	Uncharacterized protein BT_4175	16.3132	8	11	8	613	68.3	6.07	1722	1399	1754.6	66.9	70	70.2	674.6	476.3	588.6	617.6	650.3	580.7	0.373	0.994	35.5
Q8A384	Thioesterase family-like protein BT_3071	58.9552	6	11	6	134	15.5	6.92	749.7	858.5	668.6	1258.7	1535.5	1688.1			24.3		13.4	21.5	23.549	0.941	26.43
Q8A1Q6	SusD homolog BT_3603	10.8734	8	11	8	561	64.3	5.24	274.8	683.8	204.9	203.7	274.3	297	2368.5	1982.5	2052.4	6197.8	5807.2	5572.8	1.501	0.364	31.22
Q8A0C9	Putative alpha-1,2-mannosidase BT_4092	8.32232	7	11	7	757	86.3	6.8	2121.6	2369.1	2043.3	679.9	811.2	874.9	235	355.3	284.3	903.7	878.5	628.9	2.762	0.363	30.52
Q8AAX9	4Fe-4S ferredoxin, iron-sulfur binding protein BT_0333	78.6667	4	11	4	75	8.1	7.46	1055.9	1050.6	1226.3	965.6	1457.2	1422.2	31.1	68.9	32.6	96.8	129	142.2	0.867	0.36	44.91
Q8A3F7	Uncharacterized protein BT_2997	36.9697	5	11	5	165	18	8.13	703.2	1136.9	563.1	1068.1	410.9	427.8	1326.8	2043.5	1523.4	4323.8	5097.7	4233.3	1.26	0.358	35.74
Q8A2U2	tRNA pseudouridine synthase B truB	20.4167	4	11	4	240	27.3	6.13	890.5	963.4	928.5	892.3	1249.3	1302.4	123.9	152.8	133.8	409.7	396.3	360.2	0.808	0.352	33.44
Q8AAP0	50S ribosomal protein L35 rpmI	50.7692	4	11	4	65	7.4	11	289.6	408.3	320.2	1653.3	1358.5	1592.5	255.6	208.3	275.6	727.7	740.3	836.2	0.221	0.321	29.78
Q8AAE5	Transcriptional regulator BT_0520	20.197	6	11	6	203	22.7	6.23	520	1082.5	558.5	1110.5	900	916.4	32.8	35.7	29.4	202.3	146	79.8	0.738	0.229	18.87
Q8AB85	Uncharacterized protein BT_0225	32.4873	5	11	5	197	22	9	61.8	39.2	42.6	44.9	37.7	41.8	1252.1	2716.5	1152.7	6536.7	10967.3	8012	1.154	0.201	36.75
Q8A854	Phosphate-specific transport system accessory protein PhoU BT_1320	40.6114	9	11	9	229	26	4.86	776.2	832	694.9	1033.1	1275.5	1322.7	134.5	106.6	104	575.2	626.7	620	0.634	0.189	32.92
Q89YN5	Uncharacterized protein BT_4696	27.451	8	11	8	255	28.7	8.25	2042.4	2860.4	2172.1	929	1242	1208.5	709.2	662.6	823.9	4496.3	3934	4396.1	2.093	0.171	34.42
Q8A1P5	Putative oxidoreductase BT_3614	21.2903	7	11	7	310	34.8	5.57	1670.9	1635.2	1808.9	574.5	1472.8	609.2	52.2	57.5	22.7	452.8	456	490.3	0.57	0.104	20.97
Q8A7L4	Uncharacterized protein BT_1510	26.7717	9	11	9	254	30	5.64	2346.3	2984.6	2309.7	1258.7	1342.7	1305.8	23.9	23.7	25	351.4	182	257.9	1.926	0.095	27.99
Q8A337	Prolipoprotein diacylglyceryl transferase lgt	17.0819	5	11	5	281	33	9.01	1631.8	1349.6	1206.4	3410.3	1863.1	2077.7	30	12.6		180.6	263.4	169	1.956	0.092	19.52
Q8A111	Concanavalin A-like lectin/glucanase BT_3860	13.2979	4	11	4	376	42.2	5.01	563.4	360.1	431.1	174.2	85.2	98.6	734.1	1241.8	609.3	12778.9	12166.9	12833.6	3.784	0.068	39.73
Q8A273	Uncharacterized protein BT_3433	20.6349	7	11	7	315	36.6	4.78	465.1	471.6	413.7	466.2	314.6	342.9	377.3	423	254.2	6853.8	7659.1	6906.4	1.202	0.049	27
Q8AA29	Putative transcriptional regulator BT_0636	19.3431	11	11	11	548	62.5	8.09	624.3	679.9	871.4	612	1147.6	1161.7	50.9	22.2	16.7	1038.7	1018.1	910.2	0.745	0.03	28.22
Q8A7U0	Transcriptional regulator, putative catabolite control protein A BT_1434	27.2727	10	11	10	341	38.8	6.47	1377.4	1499.9	1347.7	392.4	407.7	432.4	29.9	15.9	60.9	1215.6	1513.7	1019.5	3.428	0.028	27
Q8A7D1	tRNA(Ile)-lysidine synthase tilS	18.0751	10	11	9	426	49.4	6.8	1181.4	1738.7	1183.4	1345.1	1369.2	1491	32.8	15.9		1860	3009.5	2046.6	0.976	0.011	29.35
Q8A2E8	Ribonuclease 3 rnc	21.865	9	11	9	311	36	5.36	1377.8	1470.3	1319.5	756	729.7	750.1		24.8		4084.7	3832.1	3135	1.864	0.01	36.07
Q89Z90	Putative membrane-bound lytic murein transglycosylase BT_4487	42.9429	5	10	4	333	38.6	9.16	2108.7	2138	2421.3	1585.8	2064.5	2014.9	285	308.6	329.3				1.177	100	51.69
Q8A344	Uncharacterized protein BT_3111	10.971	8	10	8	793	93.6	5.69	1052.1	1183.5	1176	589.9	700.3	713.7		32	20.6				1.702	100	24.89
Q8A221	Arylsulfatase (Aryl-sulfate sulphohydrolase) BT_3487	15.6863	9	10	9	561	63.7	6.77	905.2	959.4	953.5	242.9	337.2	331.9	583.5	631.8	479.1			17	2.501	50.298	30.67
Q8A0E8	Alpha-1,2-mannosidase, putative BT_4073	8.69565	8	10	8	782	87.7	5.26	544	586.1	508.2	242	204.2	208.9	1525.8	1543.6	1576.1	11.4		50.2	0.509	44.902	28.39
Q8A7D0	Putative ferredoxin BT_1594	26.9592	6	10	6	319	35.5	8.57	620.1	806.9	705.2	714.9	679.6	685.7	324.5	240.8	294			11.6	3.09	33.182	34.54
Q8A0H8	Ribosomal RNA small subunit methyltransferase A rsmA	17.9775	6	10	6	267	30.3	8.09	759	1019.2	759.7	1404.3	1695.1	1889.9	3284.9	1892.3	2328.9	73.2	88	6	1.025	24.651	26.86
Q8A9F0	Putative chitobiase BT_0865	16.1364	7	10	7	440	48.1	4.86	2604.1	1612.6	2046.3	151.6	204.5	126.9	866.4	1931.4	970.5	102.8	47.6	7	12.965	23.931	24.11
Q89YQ6	Heparin lyase I BT_4675	19.6809	8	10	8	376	42.5	8.44	619	746.5	673	322.9	521.9	517.2	173.2	174.3	167.3		13.1	9.8	2.049	21.308	27.25
Q8A5G1	Lipoprotein, putative BT_2278	35.7664	5	10	5	137	16.1	7.96	1160.2	1622.7	1340.3	588.3	706.8	716.9	616.6	612.5	509	58.8	8.7	14.1	3.112	20.757	32.25
Q8A050	Uncharacterized protein BT_4171	28.5714	6	10	6	217	23.8	4.78	1055.9	655.6	808.3	254.8	302.3	252.6	1239.1	1489.4	1711.5	62.3	92.2	59.4	0.804	19.881	31.67
Q8A0U1	Uncharacterized protein BT_3930	27.5168	5	10	5	149	16.8	9.77	1214.8	1492.2	1376	1575.6	1735.9	1766.4	3409.8	4356.7	3994.5	124	109.2	358.4	1.497	14.975	20.32
Q8A0Y9	Redox-sensing transcriptional repressor Rex rex	32.2727	8	10	8	220	24.7	5.6	430.6	495.1	374.2	1428.6	1693.9	1696.7	2986.8	3327.1	2450	208.1	311	202.6	0.27	12.142	28.05
Q8A267	Uncharacterized protein BT_3439	10.0358	7	10	7	558	63.4	5.66	1498.7	1096.6	1500.8	64.7	67.2	40.9	2456.5	1248.9	2121.8	171.6	237.9	229.3	23.691	9.121	34.72
Q8A2M9	Uncharacterized protein BT_3276	6.45161	6	10	6	868	97.3	7.8	232.4	275.5	221.1	156	144.8	144.4	689.2	543.6	580.9	68.2	83.7	49.9	1.637	8.986	33.6
Q8A6R6	GAF domain-containing protein BT_1810	44.2308	5	10	5	156	17.3	4.73	1259.2	1238.1	1340.1	864.4	1640.7	1611.1	686	582.5	669.9	36.9	58.1	142.9	0.932	8.149	23.84
Q8A1H8	Beta-glucanase BT_3683	12.3613	7	10	7	631	72.3	6.44	1862.2	2171.8	2255.3	238.7	278.9	253.2	1050.8	1091.5	1137.4	93	186.8	170.1	8.159	7.289	30.98
Q8A760	Uncharacterized protein BT_1665	24	3	10	3	100	11.7	6.05	1728.4	1839.9	1806.9	1344.8	2391.3	2439.2	250.9	240	252.8		81.6	33.1	1.107	6.003	31.53
Q8A0M9	Putative anti-sigma factor BT_3992	26.2136	9	10	9	309	35.6	9.23	961.5	727.3	787.1	865.7	668.9	701.2	1821.4	919.1	1453.6	306.6	223.4	168.6	1.05	5.397	25.51
Q8A572	Uncharacterized protein BT_2370	25.641	4	10	4	156	18.8	5.35	934.3	994	1059.9	737.5	1063.4	1044.9	1101.8	881.2	791.8	180.7	185.4	148	1.457	4.772	27.28
Q8A858	Putative NADH dehydrogenase/NAD(P)H nitroreductase BT_1316	26.9663	5	10	5	178	19.7	9.36	1587.1	1700.7	1625.3	1238.2	1031.1	1102.4	230.4	155.2	195.3	26	20.2	75.5	1.033	4.56	22.57
Q8A2Z3	Glycerophosphoryl diester phosphodiesterase BT_3162	22.9236	7	10	7	301	34.1	8.47	1045	1010.4	1077.1	755	1127.1	1149.6	285.6	216.7	224	16.1	97	46.3	0.87	4.323	26.75
Q8A925	Beta-galactosidase BT_0992	9.68421	9	10	9	950	107.7	6.46	721.4	719.5	742.9	148.3	147.4	134.5	127.1	94.3	119.2		42.6	34.9	1.356	3.892	27.88
Q8A877	V-type ATP synthase subunit D BT_1297	24.8756	6	10	6	201	23.6	9.23	2301.2	1347	1696.1	2804.6	534.9	601.5	424.8	298.9	365.1	86.6	66.4	126.7	0.662	3.775	29.37
Q8A0S9	Thioesterase superfamily protein BT_3942	47.5862	6	10	6	145	16.7	5.96	1366.5	1429.3	1402.7	1775.5	2218.5	2349.3	91	97.7	556.5	35.7	78.3	83.4	0.818	3.678	33.71
Q8A139	Uncharacterized protein BT_3832	23.4637	5	10	5	179	20.4	4.65	1326.9	1541.8	1432.4	1347.3	2147.7	1765.4	115	102.2	68.4	10.3	11.7	55.7	10.84	3.543	14.99
Q8ABF7	Uncharacterized protein BT_0153	36.4261	8	10	8	291	32.9	4.86	270	243.3	295.5	33.7	14.3	26.6	3927.3	2689	3879.4	877.8	1001.5	1082.8	1.157	3.216	34.86
Q8A506	Putative 5-nucleotidase/2,3-cyclic phosphodiesterase BT_2441	29.4964	8	10	8	278	30.9	6.92	710.6	624.3	846.3	781.1	536.9	567.2	591.3	803	754.8	184.8	263.1	220.5	5.077	2.933	34.96
Q8A1U3	Putative TonB-dependent receptor BT_3565	7.97186	6	10	6	853	94.5	9.03	754.3	566.5	623.3	88.8	119.2	125	581.8	428.8	591.8	204.9	242.3	149.2	5.837	2.686	37.31
Q8AA74	Uncharacterized protein BT_0591	16.7702	8	10	8	483	55.6	8.66	1628.6	1895	1422.2	424.1	521.1	483.8	3021.3	1958.7	3007.9	681.8	1217.4	1195.8	3.461	2.581	33.98
Q8A732	Periplasmic linker protein, putative multidrug resistance protein BT_1693	19.1429	6	10	6	350	39	7.27	1183.5	1070.9	987.9	475.6	258.6	254.7	51.8	116.9	95.7	13.2	22.8	67.2	3.279	2.565	36.35
Q8A5K2	Putative MmcQ-like protein BT_2237	48.3051	6	10	6	118	13.8	5.38	1369.9	1536.7	1428.2	755.4	1332.8	1255.7	38.5	91.1	22.2		11.8	64.4	0.535	1.93	32.2
Q8A1M2	ThiF family protein, putative dinucleotide-utilizing enzyme involved in molybdopterin and thiamine biosynthesis BT_3639	32.3529	7	10	7	238	26.5	8.21	1243.2	743	675.7	1669.3	1625.1	1685	213.9	384	255.2	146.4	158.6	137.1	1.791	1.869	27.82
Q8A9N4	Uncharacterized protein BT_0781	33.3333	7	10	7	240	27.6	6.15	1301.1	1342.6	1459.6	804.6	755.7	730.9	102	35.4	44.8	23.4	53.5	20.6	0.342	1.699	33.42
Q8A792	Mannose-1-phosphate guanyltransferase BT_1633	29.1498	7	10	7	247	28.1	5.64	376.3	377.2	446.2	731.9	1383.6	1396.3	282.5	232.8	254.8	120	145.4	187.7	1.001	1.671	28.9
Q8A5K8	Phosphatidylserine decarboxylase proenzyme psd	30.7018	5	10	5	228	25.8	8.41	1252.7	1078.3	1234.3	1503	1036.4	1024	109.2	75.5	91.2	34.8	55.8	74.6	1.143	1.587	24.6
Q8A358	Two-component system sensor histidine kinase/response regulator, hybrid (One-component system) BT_3097	4.69099	7	10	7	1343	154.6	6.76	336.2	491.2	358.6	475.3	267.7	294.4	2788.5	1938.9	2399.6	1346.8	1861.8	1281.7	1.865	1.451	22.33
Q8A101	Putative maltose O-acetyltransferase BT_3870	33.8798	6	10	6	183	19.9	5.96	1724.3	1795.1	2007.8	779.9	1091	1092.4	239.2	194.9	161.1	153.4	127.5	129.2	1.457	1.421	33.74
Q8A2W8	Penicillin-binding protein, D-alanyl-D-alanine carboxypeptidase BT_3187	13.6752	6	10	6	468	51.9	8.02	1126	1287	1267.7	699.5	881.7	945.1	50.7	65.4	105.8	39.9	56.2	60.1	13.173	1.416	19.68
Q8A846	Uncharacterized protein BT_1328	10.2041	3	10	3	294	32.9	8.13	686.3	674.4	717.4	51.3	57	49.5	6660	5311	7691.4	3963.3	5803.5	4122.4	1.296	1.327	30.4
Q8A7E9	Putative dehydrogenase BT_1575	21.9219	7	10	7	333	37.3	6.7	1149.8	1326.7	1399.9	1433.3	1291.5	1300.2	145	116.7	121.6	105.6	114.7	75.7	0.963	1.295	36.17
Q8A5M8	Uncharacterized protein BT_2210	35.2	5	10	5	125	14.5	5	1156.2	1984	1437.8	858.5	1416.5	1377.4	700	499.4	564.5	446.5	436.7	491.1	1.253	1.283	25.62
Q8A260	Cell division protein FtsQ BT_3446	24.5968	7	10	7	248	28.5	9.29	1347.8	1477.4	1131.9	2162.7	1266.5	1388.3	35.9	31.4	16.3		44.1	26.8	1.486	1.17	24.69
Q8A7G9	2-nitropropane dioxygenase-like dioxygenase BT_1555	26.6881	6	10	6	311	33.3	5.72	1215.9	1989.6	1766.3	954.7	1175.7	1216.2	298.8	265.2	215.2	291.5	141.3	233.4	8.921	1.16	43.86
Q8A7B9	Cytochrome C peroxidase BT_1606	11.5217	6	10	5	460	51.2	6.01	2110.2	2013.3	2335.9	287.6	240.3	196.2	172.1	103	110.9	170.2	88.2	74.4	0.292	1.043	29.42
Q8A4U9	Putative outer membrane efflux protein BT_2498	18.427	7	10	7	445	49.6	8.53	93.9	97.5	74.6	281	319.4	309.9	109	112.9	165.6	122.2	86.6	162.7	0.821	0.786	27.51
Q8A551	Two-component system sensor histidine kinase/response regulator, hybrid (One component system) BT_2391	2.83224	4	10	4	1377	157.7	6.67	1467.3	931	2041.7	154.5	132.4	135	34.4	25.1	20		35.3	54.5	0.86	0.747	29.21
Q8A3V0	Periplasmic beta-glucosidase BT_2854	9.35441	6	10	6	759	83.9	6.58	1658	1771.3	1932.3	284.7	313.9	290.4	48	14.8	16.5		63.5	28.6	3.854	0.683	27.29
Q8A1P1	Uncharacterized protein BT_3618	30.3887	8	10	8	283	31.1	7.99	1153.9	1605.6	1275.3	1354.5	1621.2	1714.1	282.6	220.2	295.9	379.6	295.5	394	1.208	0.611	18.42
Q8A1R4	Putative glycoside hydrolase BT_3595 BT_3595	8.04769	6	10	6	671	76.4	7.25	816.8	890	800.6	236.3	218.2	196	793.7	869.2	1008.6	1413.6	1046.1	1451.1	14.998	0.605	19.33
Q8A268	Uncharacterized protein BT_3438	43.5714	7	10	7	140	16.3	4.96	1989	1391.9	1820.1	146.2	114.2	86.4	1201.4	1259.9	1061.1	1755.4	2243.1	1827.2	10.524	0.59	32.29
Q8A4S9	N5-carboxyaminoimidazole ribonucleotide mutase purE	36.8421	5	10	5	171	17.9	7.4	813.1	1066.1	1154.9	1008.8	1220.3	1153.9	281.2	196.6	265.3	488.8	420.6	433.3	1.623	0.576	32.62
Q8A2C2	Homeodomain-like protein BT_3383	35.461	4	10	4	141	16.2	4.73	438.8	504.9	482.6	239.6	200.9	209.1	2101.8	1887.1	2171	3650.7	4007.9	3679.9	6.031	0.574	27.72
Q89YI7	Uncharacterized protein BT_4745	6.62848	9	10	9	1222	143.6	6.07	936	776.1	723.3	399.8	349.2	415.6	324.3	268	216.8	307.3	564.9	652.7	0.897	0.553	27.2
Q8ABI3	Putative transmembrane protein BT_0127	10.0273	9	10	9	1097	124.2	6.73	503.3	597.3	532.5	296.1	257.3	230.9	185	426.8	751.9	921.3	943.2	920.3	2.196	0.543	31.8
Q8A245	Deoxyuridine 5'-triphosphate nucleotidohydrolase dut	48.6111	5	10	5	144	15.6	5.49	667.4	1130.5	691.9	496	846.1	719.1	34.6		20.5	46	29.1	60.1	2.091	0.531	28.53
Q89Z46	Uncharacterized protein BT_4531	22.2222	8	10	8	351	40.5	5.41	885.3	805.3	934.7	611.8	498.7	506.7	54	21.4		26.9	80.1	89.3	2.082	0.49	22.96
Q8A3X8	Two-component system sensor histidine kinase/response regulator, hybrid (One component system) BT_2826	6.59004	10	10	10	1305	149.3	6.37	1159.4	1099.1	1152.5	986.8	668.9	745.7	148.4	54	67	259.2	263.4	205.5	1.42	0.37	28.82
Q8A9T4	Uncharacterized protein BT_0731	25.2809	6	10	6	178	19.9	9.42	919.6	1207	925.4	988.1	1501.4	1531.9	184.9	212.7	230.8	510.9	569.5	644.3	0.759	0.364	28.66
Q8A005	Demethylmenaquinone methyltransferase menG	31.0204	9	10	9	245	27.8	8.15	1054.3	1438.7	1158	1016	998	1040.9	311.7	348.2	320.8	1214.4	1081	1049.1	1.195	0.293	22.76
E7MCA6	Uncharacterized protein BT_2676a	42.236	7	10	7	161	18.1	7.09	775	574.1	708.4	808.8	817.5	730.8	939.2	1114.7	1136.7	3541.1	3964.9	3829.4	0.873	0.281	25.58
Q8A5N8	Uncharacterized protein BT_2200	13.8801	8	10	8	634	71	5.36	279.7	174.8	240.7	127.2	105.6	96.4	693	633.2	573	2531.1	2164	2099.3	2.112	0.28	36.54
Q8ABG0	Putative ferric aerobactin receptor BT_0150	7.07071	6	10	6	792	88.8	8.13	118.2	191.5	122.1	122.3	221.2	186.7	330.2	293.7	228.8	1459.4	1306.9	1341.2	0.814	0.208	29.08
Q8A5L9	Uncharacterized protein BT_2219	15.565	6	10	6	469	52.5	5.4	137.9	100.8	99.6	57.3	39.9	49	850.1	952.5	624.4	9192.8	6077.8	7517.1	2.315	0.107	32.33
Q8AAU8	Two-component system sensor histidine kinase/response regulator, hybrid (One component system) BT_0366	4.43662	7	10	7	1420	162.5	6.51	1108.3	1321.5	1258.2	257.9	332.5	293.9	318.7	396	250.9	4556.8	3373.7	3124.5	4.171	0.087	23.23
Q8A3W2	3-dehydroquinate dehydratase aroQ	26.4286	4	10	4	140	15.5	5.78	977.6	874.6	1037.4	1752	1527.6	1664.5		27	6	546	493.4	478.3	0.584	0.033	30.86
Q8AA25	Fe-S oxidoreductases family 2 BT_0640	12.2486	8	10	8	547	62.8	6.46	513.1	411.3	571.5	1112.5	1070.6	1081.3				2465.7	1347.7	2786.5	0.458	0.01	24.76
Q8A3Q6	Endo-1,4-beta-xylanase D BT_2898	11.6208	4	9	4	327	37.4	8.37	1374.8	1694.6	1376.3	273.7	453	436.7	1225.1	876.4	1123.3	7.7			0.654	100	30.5
Q8A218	Putative ATPase BT_3490	24.9443	6	9	6	449	51.8	7.84	1784.2	2184.1	1850.8	2789.6	2994.2	3118.5	360.7	227.1	302	1.3	1.6		0.961	100	54.01
Q8AAH8	Transcriptional regulator BT_0487	24.2938	6	9	6	354	40.6	5.68	3238.8	2864.6	3689.9	1474.4	1630.4	1594.4	964.2	785.3	932.6	4		10	2.084	100	52.74
Q8AAC6	Putative Na+/sulphate transporter BT_0539	14.5396	7	9	7	619	67.2	6.43	486.7	377.9	359.2	703.6	269.9	300.3	987.8	1083.8	1196.5	7.5	4.4	10.5	3.821	100	20.66
Q8A5I6	Putative outer membrane protein TolC BT_2253	13.6161	7	9	7	448	51.2	8.28	1521.2	1000.2	1254.6	159.8	173.3	168.3	4833.5	3146.6	3480	88.2	78.1	64.7	7.532	49.617	25.4
Q8ABY2	TraN-like BT_p548216	12.6027	6	9	6	365	41.5	6.2	830.9	1001.2	1160	219.9	484.2	513.7	4382.1	3229.3	3388.8	147.3	107	51	2.457	36.028	25.8
Q89YP3	Uncharacterized protein BT_4688	10.452	5	9	5	354	39.3	6.62	875	1038.4	948.4	280.2	458.9	493.8	346.4	2857.2	453.3	50	71.4	21	2.321	25.671	22.85
Q8ABH7	N-acetylmuramic acid 6-phosphate etherase murQ	20.9386	7	9	7	277	30.3	5.52	1538.6	2788.9	1656.6	581.9	746.9	737.7	1185.8	1130.5	814.4	47.9	82.2	17.9	2.896	21.157	32.37
Q8A1I6	Endo-1,4-beta-xylanase D BT_3675	16.8168	5	9	5	333	37.5	8.24	490.4	736	623.4	150.2	207.8	186.1	3690.1	4704.1	5871.9	305	241.8	143.4	3.4	20.672	31.75
Q8ABH8	Alpha-glucosidase, putative BT_0132	14.5963	8	9	8	644	73.8	6.99	292.1	439.2	273.3	173.4	211.9	213.3	3116.9	3204.3	2592.3	237.2	150.6	166.2	1.678	16.089	30.62
Q8A0I1	Putative galactose oxidase BT_4040	12.528	6	9	6	447	48.3	4.64	1524.8	903	1129.5	106.8	96.2	120.1	4917.9	5618.7	5325.9	295	333.5	374.4	11.009	15.817	24.09
Q8A443	Putative Cobalamin adenosyltransferase BT_2760	27.2727	6	9	6	187	21.2	6.39	746.6	921.3	803.3	537	673.9	606.6	504.3	332.7	438.7	58.9	28.6	27.5	1.36	11.089	27.82
Q8A048	Putative rhamnogalacturonan acetylesterase BT_4173	13.1679	7	9	7	524	58.2	9.17	786	1336.2	823.5	459.2	582.4	621.7	111.9	129	142.1	7.7	1.2	28	1.771	10.379	23.35
Q8A007	Hydrolase of the alpha/beta superfamily BT_4214	27.931	7	9	7	290	33.5	6.61	1067.9	1330.9	1205.1	658.1	605.2	610.4	850.5	707.5	748.4	87.4	73.5	65.1	1.923	10.205	25.62
Q8A1S3	Putative dehydrogenase BT_3586	17.6647	7	9	7	334	37	6.8	301.9	340.6	279.7	366.6	376.8	367.8	406.5	340.7	292	52.5	27.3	23.3	0.83	10.074	24.88
Q8A7S7	Two-component system sensor histidine kinase BT_1447	7.51592	8	9	8	785	90	5.24	1204	1356.2	1209.4	419.9	616.3	610.9	611	553.8	486.2	65.8	83.7	24.1	2.289	9.512	17.26
Q8A6N8	Uncharacterized protein BT_1839	12.6316	7	9	7	475	54.3	7.49	431.3	576.9	509.1	388.8	512.2	404.2	511.9	768.4	556.8	85.5	61	91.7	1.163	7.71	25.79
Q8ABV2	GCN5-related N-acetyltransferase BT_0008	16.0221	4	9	4	181	21.1	6.21	694.9	804	735.3	1815.9	1619.6	1702.1	1089.1	760.7	768.2	134.9	91.4	122.1	0.435	7.512	22.44
Q8A2I8	Uncharacterized protein BT_3317	31.5789	6	9	6	209	24.8	5.34	1336.9	1663.4	1416.9	751.5	1122.4	1160.9	183.5	211.8	114.9	29.3		38.7	1.459	7.038	18.73
Q89ZQ4	Uncharacterized protein BT_4322	13.3117	4	9	4	308	35	9.63	298.7	282.2	274.1	319.6	132.3	134.1	7395.1	6222.5	8058.4	1100.8	852.8	1126.3	1.456	5.002	26.36
Q8A096	Uncharacterized protein BT_4125	15.1235	5	9	5	324	37.4	5.82	665.1	905.1	693.8	964.6	1333.5	1315.6	359	256.5	261.2	54.3	77.5	52	0.627	4.768	17.84
Q8A020	Putative transcriptional regulator BT_4201	10.0861	8	9	8	813	91.1	8.28	467.3	571.4	499	641.6	1034.4	840.5	494.8	407.8	564.1	165.9	110.6	93.4	0.611	3.965	27.13
Q8A4Q1	Transcriptional regulator BT_2546	43.662	4	9	4	71	7.9	5.06	2041.8	2224.8	2243.4	1273.1	1881.8	1870	176.7	100.7	254.1	64.5	47.6	74.4	1.296	2.85	31.05
Q89YJ8	Uncharacterized protein BT_4733	53.4653	5	9	5	101	11.4	6.73	292	311.3	238.7	906	1254.3	1215.8	31.1	70.1	31.2		29.5	17.9	15.803	2.61	30.17
Q8AAY9	Uncharacterized protein BT_0323	17.6667	4	9	4	300	33.7	9.23	605.8	420.1	555.2	31.6	27.7	40.7	4525.5	5402.9	4384.1	1608.6	2112.4	1763.7	4.252	2.579	34.87
Q8A930	Putative cytochrome C-type biogenesis protein BT_0987	10.5159	7	9	7	504	59.5	6.49	2546.3	2726.1	2958.9	583.6	686.6	665.5	212.3	175.1	198.7	39.2	137.1	50.9	1.784	2.527	21.57
Q8A1X4	Uncharacterized protein BT_3534	25.2212	6	9	6	226	26.4	6.4	1950.7	1997.6	1964.4	756.3	1232.3	1324.7	172.8	228.8	242.3	82	84.1	88.7	0.808	2.52	23.95
Q8A2B4	Ribonuclease H-related protein BT_3391	26.0664	6	9	6	211	23.8	8.87	756.9	945	816.8	768.4	1186.6	1162.7	1466	1025.5	963.3	631	354	385.9	2.787	2.206	25.2
Q8AAY4	Uncharacterized protein BT_0328	9.70588	6	9	6	680	78.7	8.22	169.2	117.7	138.1	55.2	47.3	49.9	5408.8	4550.3	4560.8	2051.8	2563.3	1966.9	5.122	2.131	27.79
Q8AAM0	Uncharacterized protein BT_0444	11.9617	6	9	6	418	47.1	5.54	1749.2	1472	1720.3	306.2	329	329.5	938.3	828.9	855.7	302.8	466.7	461.2	4.172	2.112	26.3
Q89ZH3	SusC homolog BT_4404	5.33454	7	9	7	1106	122.4	5.99	389.1	286.1	355.3	65	86.9	95.1	1444.7	1296.1	1841.8	829	655.6	685.3	0.804	2.082	23.19
Q8A1G5	Uncharacterized protein BT_3696	37.8641	4	9	4	103	11.6	4.26	487.7	586.9	501.8	397.1	806.4	756.8	408.9	432.9	399	190.2	189.8	215.8	1.429	1.888	15.41
Q8AB91	Thioredoxin C-2 BT_0219	47.4747	5	9	5	99	11.3	5.83	772.9	1404.3	874.1	457.6	897.1	781	156.7	172.5	158.3	31.8	134.1	92.4	0.249	1.86	23.75
Q8A7W3	Methylated-DNA--protein-cysteine methyltransferase BT_1411	31.4917	5	9	5	181	20.3	8.41	1460.9	1645.8	1847.8	792.8	1270.7	1252.1	290.1	226.9	202.9	134.1	113.3	140.5	1.494	1.856	31.87
Q8A5N1	Putative ATPase/GTPase BT_2207	57.6642	5	9	5	137	15.5	4.48	106.2	160.9	95	376.4	716.1	705.7	92.3	136.3	135.1	16.1	107.6	81.5	0.201	1.772	35.38
Q8A8Y9	SusD homolog BT_1028	11.4641	6	9	5	724	80.2	5.06	1352.7	957	1020	96.7	93.8	80.1	1027.6	1186.7	939.6	653.4	559.3	583.4	12.303	1.756	27.57
Q8A7N5	Vitamin B12 receptor, outer membrane BT_1489	10.5727	7	9	7	681	77.2	9.36	403.3	296.5	282.3	38.2	45.4	57.2	1496.4	1428.6	1457.7	776.9	1018.7	838.6	6.978	1.664	30.69
Q8A3B4	Putative DNA-binding protein BT_3040	22.4852	6	9	6	338	39.6	7.66	707.2	848.4	669.2	1189.8	827	883.7	1824.2	729.1	963.5	876.3	611.8	872.6	0.767	1.49	24.91
Q8AAW0	Uncharacterized protein BT_0352	41.6667	6	9	6	120	14.1	5.66	1602.7	1544.2	1808.3	303.5	303	270	1562.4	983	1427.5	1134.1	773	987.5	5.653	1.373	30.08
Q8AAB6	Putative thioredoxin BT_0549	43.8776	4	9	4	98	11.5	4.93	1768.9	2755	2011.2	586.8	1023.4	1031.6	98	184.5	67.8	72	69.7	130.4	2.474	1.287	24.51
Q8ABE5	Peptidyl-prolyl cis-trans isomerase BT_0165	47.3684	6	9	6	133	15	7.08	558.5	575	678.8	642.7	1168.4	1033.6	137.7	78.5	128.4	125	120.6	71.5	0.637	1.087	31.08
Q8A202	SusD homolog BT_3506	7.65957	6	9	6	705	81.4	5.22	433.6	373.4	359.3	67.1	56.4	71	1458	1550.2	1634.6	1522.3	1472.6	1351.1	5.995	1.068	19.18
Q8A5N7	SusD homolog BT_2201	12.2486	7	9	7	547	62.8	5.21	186.6	238.9	172.3	84	144.9	116.2	792	899.9	784.4	1064.1	730.1	817.8	1.733	0.948	22.53
Q89Z83	Uncharacterized protein BT_4494	61.3208	6	9	6	106	12.1	8.66	995.4	1359.6	1191.9	574.8	843.3	771.2	46.4	26.6	14.3		29.5	75.1	5.748	0.784	24.7
Q89YL1	Putative RNA polymerase ECF-type sigma factor BT_4720	26.3736	5	9	5	182	21.1	5.48	2664.3	2789.2	2878.9	464.2	509.8	475.7	400.4	347.2	319.8	448.2	542.4	370.9	1.324	0.708	13.25
Q8AB64	Uncharacterized protein BT_0247	26.5625	6	9	5	192	22.7	9.09	849.1	766.9	599.6	602.2	498.4	572.3	89.4	121.1	173.5	146.6	202.4	193.1	1.101	0.694	23.85
Q8A668	Phosphoesterase BT_2018	44.1718	6	9	6	163	18.3	6.89	704.2	888.1	768.4	583.9	772.9	787.5	83.6	80.7	93.3	162.6	92.8	115.8	0.992	0.655	28.29
Q8A0S5	Ribulose-phosphate 3-epimerase BT_3946	26.3889	5	9	5	216	23.7	5.74	1134.5	1315.2	1241.1	1141.4	1282.7	1297.5	47.3	117.2	108.3	192.5	71.2	153.2	1.62	0.557	19.49
Q8A0D9	SusD homolog BT_4082	10.5417	7	9	7	683	77.8	5.26	791.7	632.1	556.7	99	98.4	83	122.4	125.6	102.9	269.9	213.3	190.7	7.065	0.521	26.96
Q8A3Y6	SusC homolog BT_2818	9.64995	9	9	9	1057	117.8	6.64	417.9	414.6	350.3	171.8	216	241.4	137.4	122.1	61.3	329.4	286	285.2	1.88	0.356	26.57
Q8AB33	Concanavalin A-like lectin/glucanase BT_0278	12.0339	6	9	6	590	65.9	4.96	334.5	335.4	331.3	271.4	276	281.4	363.4	261.2	181.4	851.6	784	735.4	1.208	0.34	24.08
Q8A239	Putatuve glycosylhydrolase BT_3467	9.31507	4	9	4	365	41.7	5.34	1002.3	1053.7	1021.1	166.2	183.2	165.2	1266.5	921.3	1206.6	4869.3	2741.4	3728.1	5.981	0.299	24.96
Q8A3E9	Uncharacterized protein BT_3005	6.64557	7	9	7	948	110.5	5.74	748.4	969.7	814	364.1	323.1	307.7	96.5	207.5	50.3	588.1	595.7	582.7	2.545	0.201	21.39
Q8A0U3	Uncharacterized protein BT_3928	9.91254	5	9	5	343	40.1	4.93	329.9	231.8	211.4	705.5	398.3	493.8	326.9	339.1	244.5	2454.6	1107.6	1285.3	0.484	0.188	21.3
Q8A3G5	Uncharacterized protein BT_2989	21.5	7	9	7	400	46.1	4.84	700.1	449.4	597.4	179.7	108.1	121.1	597.6	1212	597.1	4886.3	4741.6	4800.7	4.273	0.167	28.6
Q8A5Q8	Putative haloacid dehalogenase-like family hydrolase BT_2180	20.7792	5	9	5	231	26	5.52	608.8	740.3	683.9	860.3	1422.8	1533.5	223.9	230.4	286.5	2198.3	2034.8	1978.4	0.533	0.119	29.46
Q89Z76	Ribosomal large subunit pseudouridine synthase A BT_4501	12.9326	8	9	8	549	63.5	7.23	684.5	599.2	767	1015.9	880.4	947	43.2	45.7	5.1	1159.1	1467.9	1258.1	0.721	0.024	20.5
Q8A5R7	Putative anti-sigma factor BT_2171	24.1379	6	9	6	290	32.9	8.1	431.4	547.7	473.3	628.5	523.6	573.2	41.8	22.9	17.8	1202.3	1082.2	1283.5	0.842	0.023	21.84
Q8A8L7	DNA polymerase III-like, beta chain BT_1150	31.1881	7	8	6	202	22.8	5.24	703	1255.9	702	700.9	1161.5	1169.6	26.9	16.9	38.7				0.878	100	52.38
Q8A0I6	Uncharacterized protein BT_4035	36.7925	4	8	4	106	12.5	6.57	1838.6	2344.3	1950.1	1155.5	1607.6	1498.8	46.1	68.3	36.6				1.439	100	31.46
Q89ZW4	Putative histidinol-phosphatase BT_4257	13.6882	5	8	5	263	30.9	5.47	836.2	837.1	1014	485.5	673.1	625.5	671.2	546.2	485.1	9.8	28.8	33.1	1.506	23.746	18.63
Q89YW4	Integrase BT_4617	6.90476	4	8	4	420	48.2	9.47	653.3	1074.7	685.7	103.2	121.8	115.6	4724.9	2295.3	4907.4	157.9	311.6	206.5	7.086	17.645	18.84
Q8A6D1	Putative TonB-linked outer membrane receptor BT_1953	9.9711	6	8	6	692	78.4	9.07	653.2	704.2	455.3	29	25.9	16.6	2803.2	2448.1	2035.9	216.1	191.7	149.9	25.334	13.065	20.9
Q8A453	Uncharacterized protein BT_2750	14.1026	3	8	3	156	17.7	5.58	993.3	1425.3	1097.5	725.4	920	983	4497.6	3945.7	3713.5	279.3	337.4	341.4	1.338	12.689	17.16
Q89YJ1	Uncharacterized protein BT_4741	12.5541	7	8	7	462	54.5	5.72	689.5	796.7	739.9	408	452.8	388.9	1476.5	814.8	1417.8	127	87	105.2	1.781	11.621	25.71
Q8AAH3	Integral membrane protein BT_0492	15.6098	4	8	4	205	22.6	8.09	683.2	335.9	392.4	1557.3	827.7	917.9	49.3	41.4	88.5		3.5	12.5	3.826	8.84	20.91
Q8AAL6	Putative metallophosphoesterase BT_0448	17.6101	7	8	7	477	54.9	5.99	708.6	697.1	777.7	180.2	197	193.4	533.4	695.2	697	56.5	83.7	77.7	0.427	7.487	17.11
Q8A6Y8	Putative secreted protein BT_1737	10.1594	6	8	6	502	58	8.98	983.1	637.4	571.8	445.6	483.5	416.6	3842.9	4309	3934.3	733	686.1	438.9	1.629	6.505	20.89
Q89ZF7	Uncharacterized protein BT_4420	18.5083	6	8	6	362	39.2	4.92	1759.5	1577	1750.4	378.5	473.3	454.5	137.7	91.3	134	28.1	7.9	24.7	3.894	5.981	17.13
Q8A4A5	Uncharacterized protein BT_2698	29.0503	5	8	5	179	19.5	7.43	599.7	739.9	449.2	1761.2	726.9	748.5	179.3	158.7	149.6	23.6	65.2		2.584	4.976	30.69
Q8A7J6	Two-component system sensor histidine kinase BT_1528	10.9302	6	8	6	430	48.7	5.73	1250.8	1735	1169.3	595.8	537.8	474.7	144.8	155.2	101.8	10.1	8.8	61.8	0.448	4.764	18.62
Q8A544	DNA-3-methyladenine glycosylase I BT_2400	24.7368	5	8	5	190	22	7.28	567.6	983.8	581	1015.9	1918.7	1827.1	1825.3	1466.7	1928	357.1	366.7	371.9	1.876	4.306	22.32
Q8A1X2	Uncharacterized protein BT_3536	17.3252	6	8	6	329	37.8	7.34	832	774	897.2	484.2	430.3	420	825.1	912.7	1076.6	262.6	171.7	219.4	1.114	4.156	17.7
Q89ZB9	Pyridoxal kinase BT_4458	19.3103	6	8	6	290	32.8	5.38	1189.5	1674.5	1303.2	1178.4	1272.3	1289.8	433	423.8	410.8	134.7	88.4	81.9	1.007	3.976	21.43
Q89ZQ2	Uncharacterized protein BT_4324	7.04545	6	8	6	880	99.6	6.98	1153.7	807.2	1089	977.5	1003.2	1048.2	748.3	695.9	803.3	220.8	185.8	158.8	8.089	3.821	9.89
Q89Z77	Uncharacterized protein BT_4500	16.9231	3	8	3	325	35.2	4.68	504.4	596.5	553.9	106.3	53.7	44.6	1349.7	1805.4	1611.9	342.9	513.4	391.3	0.553	3.66	26.7
Q8A4S2	Cephalosporin-C deacetylase BT_2525	13.0531	6	8	6	452	51.4	8.6	868.8	1008.2	964.9	304.1	247.4	240.2	99.7	153.9	268.4	31.1	67.8	48.6	3.59	3.538	19.09
Q8A6J7	Cold shock protein, putative DNA-binding protein BT_1884	20.3947	4	8	4	152	17.2	8.05	623.5	640.7	535.3	596.5	1099.6	1174.8	370.7	305.7	393.5	89.5	135.7	94.5	0.627	3.347	20.26
Q8A699	Putative ribose 5-phosphate isomerase BT_1986	21.4592	5	8	5	233	26.2	5.67	2314.7	3271.5	2636.9	383.6	423	411.4	119.3	139.2	48.6	22.2	43	26.6	6.751	3.344	27.87
Q8A795	SusD homolog BT_1630	12.0135	7	8	7	591	66.1	5.66	340.4	399	370.6	47	45.7	47	3574.4	2412.9	3351.2	1035.9	900.3	926.4	7.946	3.262	21.42
Q8A8A9	Putative acetyltransferase BT_1258	36.7347	5	8	5	147	17.2	5.86	154.2	148	127.5	1085.4	1983.7	2026.4	35.6	73.9	32.6	15	36.5		10.193	2.716	23.45
Q8ABX8	Uncharacterized protein BT_p548220	28.4768	3	8	3	151	16.3	4.63	629.8	601.4	725	72.4	58.6	60.8	3745.7	5602.4	4295.8	1094.6	1757.5	2171.9	10.885	2.602	25.88
Q8A270	Uncharacterized protein BT_3436	14.5833	2	8	2	144	16.5	4.65	923.5	829.6	1039.4	107.3	72.4	76.9	4238.3	4965.9	4767.7	1643.1	1951.3	1775.3	3.959	2.36	27.57
Q8AAI1	SusC homolog BT_0483	6.45514	6	8	6	914	101.3	8.35	357.8	238.9	265	55	82.2	80.5	696.9	972.3	622.3	339.4	350.6	281	5.769	2.149	21.24
Q89ZE3	Uncharacterized protein BT_4434	39.2157	4	8	4	153	16.8	4.97	187.4	296.9	194.9	650.5	1345.5	1353.6	123	29.4	47.4		61.6	23.2	8.808	1.89	27.84
Q8A1R5	Uncharacterized protein BT_3594	10.4478	7	8	7	536	57.8	5.17	743.3	780.9	759.6	183.5	100.4	112	1825.5	1437.4	1605.1	682.3	778.5	804.2	0.084	1.838	28.27
Q8AAL1	N-acylglucosamine 2-epimerase BT_0453	13.9535	7	8	4	387	45.7	6.13	644.8	653.8	613	69.8	79.3	68	101.5	104.6	83	40.8	59.3	52.9	0.132	1.619	19.76
Q89YZ3	Uncharacterized protein BT_4587	45	6	8	6	140	16.1	8.6	141.5	247.5	151.3	944.7	1600.1	1557.4	41.3	120.3	121	37.2	70.1	67.2	0.203	1.57	23.64
Q8A3Y9	Putative mutT family protein BT_2815	27.0115	4	8	4	174	19.7	5.22	245	302.3	276.5	266	414.7	425.3	391.6	331.4	353.2	178.3	484.6	280.8	0.745	1.14	26.7
Q8A774	2-C-methyl-D-erythritol 4-phosphate cytidylyltransferase ispD	11.6998	6	8	6	453	51.2	6.18	1091.3	1639.4	1142.7	720.1	552.6	586.1	3390.8	3784	3696.1	4199.2	2354.7	3068.1	2.084	1.13	20.05
Q8A5L1	Uncharacterized protein BT_2228	12.6126	2	8	2	111	12.9	3.83	2677.7	3086.5	2716.2	841.3	1448.1	1445.2	255.4	236.8	223.2	253.8	238.7	243.8	2.271	0.972	22.24
Q8A3Y1	Uncharacterized protein BT_2823	13.0346	7	8	7	491	55.1	4.64	333.5	265.3	248.5	69.2	35.6	38.5	1661	1761.5	1491.4	1792.8	1980.4	1766.7	5.912	0.887	24.59
Q8AAE0	Outer membrane protein BT_0525	9.26829	7	8	7	820	90.1	5	469.4	330.6	509	188.7	148.2	150.6	786	906.9	877.1	1036.4	1089.4	908.9	2.686	0.847	22.96
Q8A3X2	Rhomboid family protein BT_2832	10	4	8	4	300	34.1	9.7	1484	1032.4	1479.2	606.1	307.6	338.2	180.9	144.1	143.6	175	219.5	201.9	3.192	0.786	29.65
Q8A3E1	SusD homolog BT_3013	9.00621	7	8	7	644	73.1	5.47	439.9	414.1	429	416.7	331.4	312.5	2925.4	2573.1	2067	3496.5	3349.3	3136.6	1.21	0.758	20.76
Q8A900	Uncharacterized protein BT_1017	6.12557	4	8	4	653	73.6	7.52	857.5	637.7	808	175.7	173.6	185.3	158.1	175.5	206.8	331.7	208	230.5	4.308	0.702	13.59
Q8AB92	Thioredoxin (TRX) BT_0218	10.3896	3	8	1	154	17.4	8.81	190.2	345.3	229	71.4	145.7	142	152.5	799.6	165.4	547.4	565.8	577.3	2.129	0.661	20.67
Q8A3K3	SusD homolog BT_2951	13.0859	7	8	7	512	59.5	5.21	147.3	116.8	117.8	47.4	31.2	25.6	1696.9	2228.7	1652.3	2981.2	3180.2	2942.3	3.667	0.613	21.04
Q8A2D8	Glycoside transferase family 4 BT_3367	16.7959	6	8	6	387	44.9	8.7	913.5	1023.6	700.3	853.1	477.1	538.1	137.4	127.9	153.7	192.3	340	232.7	1.412	0.548	22.6
Q8A115	Uncharacterized protein BT_3856	19.0476	5	8	4	231	26.2	5.71	227	89.4	179.6	42.1	32.9	29.8	1139.3	1089.9	957.7	3379.3	3622.7	3599.1	4.73	0.301	29.31
Q8AAP5	Putative pre-16S rRNA nuclease BT_0419	24.6377	4	8	4	138	15.7	9.41	75.5	106.5	79.5	799.9	1581.4	1474	101.7	73	75.1	287.5	279	268.9	0.068	0.299	24.61
Q8AAH6	Putative gluconate aldolase BT_0489	24.6637	6	8	5	223	24	7.84	1002	743.8	872.7	591.5	453.9	489.4	761.4	739.1	762.4	2778.8	3024.7	2932.3	1.706	0.259	16.15
Q8A1D6	Regulatory protein RecX recX	36.875	6	8	6	160	19	6.01	462.2	452.9	325.1	418	508.9	508.8	423	326.6	298.3	2411.1	992	718.6	0.864	0.254	22.33
Q8A554	Uncharacterized protein BT_2388	35.443	4	8	4	79	9.2	5.77	1469	3058.5	1468.4	876.9	742.9	665.4	113.5	107	50.2	342.1	332.6	479.6	2.624	0.235	23.25
Q8A9H4	Uncharacterized protein BT_0841	15.8798	4	8	4	233	26.9	5.6	304	246.4	275.1	157.6	191	154.6	138.3	232.8	278.9	1785.3	2084.4	1261.6	1.641	0.127	21.6
Q8A9B9	Putative patatin-like phospholipase BT_0896	4.78723	5	8	5	752	87.3	8.43	676.3	684.9	560.6	296.9	558.1	445.7	287.3	160.1	190.8	6098.5	6861.2	4306.1	1.179	0.043	18.15
Q8A894	SusC homolog BT_1280	4.05405	5	8	3	1110	123.6	8.57	94.5	47	84.1	53.3	66.2	71.9	98.1	118.3		4783.4	1003.4	1833	1.478	0.037	26.8
Q8A5T6	Putative acetyltransferase BT_2152	21.4789	6	8	6	284	34.1	9.42	466.9	449	373.3	792.6	421.3	483.8	20.6	25.1		3590	2076.5	2801.4	0.759	0.01	17.99
Q8A3P1	Unsaturated glucuronylhydrolase BT_2913	7.46269	4	8	4	402	45.9	6.37	793.5	780.3	887.5	359.9	228.5	232.3				853.4	748.7	798.6	2.999	0.01	16.89
Q8A6B7	Multidrug efflux protein BT_1967	20.2632	7	8	7	380	40.4	6.33	1577.4	1037.3	1351.4	273.1	179.6	152				3606.5	2245.9	3655	6.559	0.01	26.81
Q8A996	Uncharacterized protein BT_0921	3.50404	6	7	6	1484	167.1	7.39	298.6	318.7	289	124	77.3	74.7	3085.2	1849.3	3501.8	85.9	85.7	23.5	3.283	43.251	19.03
Q89YY1	Putative transcriptional regulator BT_4599	18.4564	6	7	6	298	33.7	7.42	605.7	616.2	607.7	947.4	964	1116.6	2392	3954	3426.9	115.5	100.4	20.3	0.604	41.362	25.5
Q8ABZ3	Putative replication protein B BT_p548205	15.0289	5	7	5	346	39.9	9.01	547.6	524.8	493.9	962.8	758.1	816.4	1814.7	1255.4	1263.3	27	57.1	21.7	0.617	40.942	18.34
Q8AAB9	Uncharacterized protein BT_0546	14.9378	3	7	3	241	25.9	5.59	985.6	827.7	1163.5	55.3	74.7	51.6	5915.8	2198.6	5014.3	111	124.3	90.2	16.389	40.34	22.33
Q8A3E8	Regulator of chromosome condensation, RCC1 BT_3006	3.82627	5	7	5	967	111.6	5.96	648.6	668.8	654.2	260.8	170.2	181.3	2469	1855.7	2532.3	137.2	100.1	71.9	3.22	22.172	17.51
Q8A527	Putative permease BT_2417	6.65584	5	7	5	616	70.9	8.51	531.7	570.8	414.8	1012.5	660.2	630.4	1198.1	865.8	996.2	93.7	79.4	61.6	0.659	13.035	17.41
Q8A3X6	Putative lipoprotein BT_2828	5.52239	4	7	4	670	75	4.92	1060.2	1564.7	1071.2	79.8	113.7	123.3	4556.8	6130.6	5254.9	613.5	514.4	518.9	11.667	9.681	18.39
Q8A8D4	Uncharacterized protein BT_1233	20.4918	4	7	4	244	27.8	4.75	435.6	410.7	384.8	45.4	29.1	40	3892.9	3574.9	4042.8	425.3	473.5	360.7	10.761	9.139	27.12
Q8AA69	Putative transcriptional regulator BT_0596	34.8958	6	7	6	192	21.6	8.25	180.4	439.3	173.6	498.1	874.2	779.7	504.9	462.8	428.3	67.7	65.9	21.6	0.369	8.994	19.84
Q8A0X5	TonB BT_3896	16.8421	5	7	5	285	32	9.28	993.5	1090.4	1250.6	510.9	814	794.5	102.7	153.9	140.3	17.6	10.6	17.8	1.573	8.628	22.69
Q8ABP4	Major outer membrane protein OmpA BT_0066	10.75	5	7	4	400	44.7	8.21	322.2	312.8	339.2	196.6	105.3	109.6	440	285.6	381.7	59	18	77.7	2.367	7.159	18.56
Q8AAG9	TonB-dependent receptor BT_0496	6.99301	5	7	5	715	80.6	6.61	389	245.5	247	93.9	72.6	90	1460.9	670.1	1356.9	163.7	266.6	186.5	3.436	5.654	15.33
Q8A3A3	Mucin-desulfating sulfatase BT_3051	15.6371	7	7	7	518	60	6.2	1027	1141.9	1255.6	370.8	556.6	560.6	371.8	358.2	366.3	65.8	81.9	73.7	2.301	4.951	22.92
Q8A8L1	Na(+)-translocating NADH-quinone reductase subunit E nqrE	9.61538	2	7	2	208	22.3	6.01	1097.9	619.4	664.8	3052	706.3	733	1092.2	745.2	1035.1	166.1	163.3	282.8	0.53	4.692	24.43
Q8A2B2	Shikimate kinase aroK	20	4	7	4	175	20.5	5.3	363.5	558.5	402.3	640.6	1081.9	1142.8	390.7	239.9	274.8	64.7	107.8	28.5	0.462	4.504	20.39
Q8A8F4	Periplasmic component of efflux system BT_1213	15.4034	5	7	5	409	43.6	5.14	1658.7	1817.9	1656.7	236.4	265.6	222.8	464.6	426.9	457	110.5	89.1	123.8	7.082	4.168	17.75
Q8A9Y4	Two-component system sensor histidine kinase BT_0681	6.99774	4	7	3	443	50.8	6.55	836.6	1024	864.5	917.3	811.5	917.2	250.9	239.6	238.5	18.2	61	99.7	1.03	4.075	14.12
Q8A8U3	Uncharacterized protein BT_1074	22.2749	3	7	3	211	23.9	8.73	88.3	54.3	71.5	2.7	4.6	3.7	2726.6	1991.2	2183.1	663.9	686.3	428.1	19.459	3.88	28.91
Q8A4U5	Uncharacterized protein BT_2502	12.782	5	7	5	399	45.3	10.73	233.4	174.3	202.6	41.8	40.5	32.9	3850.2	3212.4	3387.5	774.9	962.5	1023.4	5.303	3.785	19.57
Q8A2B7	Glycoside transferase family 2 BT_3388	11.6904	7	7	7	633	73.1	8.56	476.6	392.5	436.3	794.2	233.1	243.7	766	755.4	828.6	266.6	207.3	206.2	1.027	3.455	17.36
Q89YX3	Uncharacterized protein BT_4607	41.4966	5	7	4	147	17.1	8.32	245.6	305.6	294.1	200.3	371.9	363.5	125.5	104.5	112.6	38	4.7	59.2	0.903	3.36	20.25
Q8A2M3	Uncharacterized protein BT_3282	5.53592	5	7	5	849	97.6	8.18	296.9	276.2	252.2	267.6	216.5	221.7	1627.2	1425.2	1773.4	527.9	551.1	445.8	1.169	3.165	17.27
Q8AB44	Two-component system sensor histidine kinase/response regulator, hybrid (One component system) BT_0267	3.94161	6	7	6	1370	157.2	6.04	591.4	380.5	592.5	192.8	117.2	128.8	107.3	140.8	131.4	25.4	48.7	58.6	3.565	2.858	19.26
Q8A3K7	Glycoside transferase family 2 BT_2947	16.7331	4	7	4	251	29	7.46	383.9	393.2	442.7	691.1	650.7	680.1	1027.5	1199.4	1279.7	495.8	459	501.2	0.603	2.408	17.92
Q8A097	Two-component system sensor histidine kinase/response regulator, hybrid (One-component system) BT_4124	2.68966	5	7	5	1450	166.7	6.38	613.8	619.4	589.3	183.9	175.6	191.9	523.5	599.2	490.3	194.9	334.7	193.8	3.305	2.23	14.98
Q8A6C1	Putative transcriptional regulator BT_1963	25.6198	6	7	6	242	28.2	6.44	557.5	551.9	636.3	527	446.1	465.2	171.5	193.3	158.3	113.5	83.2	107.4	1.214	1.72	19.77
Q8A920	Uncharacterized protein BT_0997	7.90378	6	7	6	873	99.5	5.49	253	217	294.5	149.9	116	101.8	886	789.5	825.7	614.4	784.5	591.1	2.079	1.257	12.34
Q8ABZ1	Mobilization protein B BT_p548207	3.87183	4	7	4	749	86.1	8.07	443.9	621.3	452.7	60.3	70.4	78.4	1988	1621.8	2019.7	2116.5	1013.3	1804.3	7.258	1.141	11.71
Q89YS6	Uncharacterized protein BT_4655	13.2673	7	7	7	505	57.4	5.74	539.3	527.6	513.8	323.5	145.7	145.2	840.9	549.1	781.3	1524.4	101.1	297.6	2.573	1.129	19.4
Q8A7X8	Transcription regulator, AraC family BT_1396	25.9016	7	7	7	305	35.7	6.54	294.5	591.7	360.5	186.2	208.6	216.6	284	237.4	233.8	267.6	232.4	186.9	2.039	1.099	20.52
Q89Z50	Uncharacterized protein BT_4527	35.5556	6	7	6	180	21.5	5.11	413.1	619.9	493.7	977.6	1236.7	1243.4	163.1	106.1	79.3	121.9	130.3	121.6	0.442	0.932	19.21
Q8A6Z7	RNA polymerase ECF-type sigma factor BT_1728	24.4898	4	7	4	196	22.9	5.01	554.7	553.1	640.9	544.3	542.9	581.4	25.1	73.6	80.3	86.8	18.6	114.8	1.048	0.812	26.14
Q8A603	Uncharacterized protein BT_2083	19.2513	4	7	4	187	20.1	4.37	1274	1225.8	716.6	181	76.9	83	2906.9	3324.3	2672.5	3850.7	3941.7	3379.3	9.436	0.797	23.04
Q8A1B4	SusD homolog BT_3752	8.25336	5	7	5	521	57.5	5.29	380.9	497.8	385.7	109.9	143.9	141.4	1454.1	1442.7	1411.9	1981.6	2176	2055	3.199	0.694	19.29
Q8A7W0	Uncharacterized protein BT_1414	13.3178	6	7	6	428	48.7	8.87	125.8	102.2	120.2	53	48.2	56.9	2056.5	4864.9	2059.3	5276.3	5626.1	5017.2	2.202	0.564	18.53
Q8A673	Putative phosphohydrolase BT_2013	13.9601	5	7	5	351	39	7.93	839.8	886.2	813.1	801.2	306.7	357.9	588.5	537.3	640.1	857.3	1119.9	1356.3	1.732	0.53	22.21
Q8A4Y6	SusC homolog BT_2461	3.61552	4	7	3	1134	126.5	5.68	45.2	35.5	32.9	0.3			494.5	422.2	482.1	1639.6	753	1492	100	0.36	21.48
Q8A0V8	Uncharacterized protein BT_3913	35.7513	5	7	5	193	22.1	4.78	1573.5	1210.9	1405.2	84.5	114.2	114.5	934.6	912.8	1026.2	3014.2	3567.9	3003.4	13.377	0.3	26.17
Q8A6Q1	Uncharacterized protein BT_1826	3.66089	5	7	4	1038	111.1	4.82	169.8	198.1	194.7	53.9	110.2	76.4	201.3	240.8	165.1	602.5	757.3	678.6	2.339	0.298	18.7
Q8A3F5	DNA helicase BT_2999	6.89655	6	7	6	870	101	7.05	426.2	480.6	430.3	572.8	489.4	454.3	148.2	79.2	84.8	587.7	772.9	594.7	0.882	0.16	12.68
Q8A9S1	2-amino-4-hydroxy-6-hydroxymethyldihydropteridine pyrophosphokinase BT_0744	17.9191	4	7	4	173	20.6	9.72	196	277.2	181.6	396.6	716.5	791.8	155.4	141.6	163.8	2111.8	1698.1	1729.7	0.344	0.083	15.88
Q8A5W1	Putative lipoprotein BT_2125	14.4385	2	7	2	187	21	4.81	74.4	86.3	43.2	293.3	257	264.1	114.9	144.7	87.6	3428.5	3922.9	4698.6	0.25	0.029	29.42
Q8A0W4	N-6 Adenine-specific DNA methylase BT_3907	12.0163	5	7	5	491	56.7	5.57	927.8	758	1040.4	348.1	319.7	297.2		8.9		1585.5	1471.1	1506.5	2.825	0.01	12.71
Q8A4C0	Putative periplasmic protein BT_2683	10.3448	5	6	5	464	52.3	7.58	524.2	450.4	405.8	728	423.8	410.1	3629.5	3404.1	2676.8	31.5			0.884	100	18
Q8ABH2	Transcriptional regulator BT_0138	5.46448	5	6	5	915	103.4	5.59	388.9	410.5	422.9	178	138.8	126.5	1884.9	2007.4	1784.3	36.6	24.3		2.757	62.164	15.02
Q8A365	SusC homolog BT_3090	2.6026	3	6	2	999	110.4	6.14	147.7	129.2	169.9	10.3	13.7	16.7	236.8	328	295	0.9		14.3	10.972	37.574	14.71
Q8A667	Polyphosphate kinase ppk	9.68208	6	6	6	692	81.1	7.77	645.8	531.5	445	208.8	130.5	129.1	822.4	864.2	918.9	24.3	34.2		3.463	29.72	14.75
Q8A3U4	Two-component system sensor histidine kinase/response regulator, hybrid (One component system) BT_2860	3.73972	5	6	5	1337	152.7	5.64	423.5	565.9	407.9	189.8	203.2	213.9	987.1	1416.3	1505.3	41.6	61.6	77.3	2.302	21.658	14.7
Q8A1Y4	Alpha-1,6-mannanase BT_3524	8.09524	5	6	4	420	47.8	7.66	434.2	239.7	381.3	78.8	106.7	119.9	410.8	377.6	374		57.8		0.809	15.981	16.98
Q8A3D1	Uncharacterized protein BT_3023	17.377	4	6	4	305	34	6.95	141	142.2	150.7	187.3	174.9	174.4	1218.9	678.5	1176.4	59	104.1	29.3	0.28	12.225	20.72
Q8ABZ6	Uncharacterized protein BT_p548202	14.4654	3	6	3	159	18.7	7.91	603.4	492.9	637.4	227.2	360.5	361.8	273.1	287.9	247			60.9	4.237	10.734	13.18
Q8A6R8	Uncharacterized protein BT_1808	34.5324	5	6	5	139	15.8	4.83	164.6	191.3	203.7	467.2	806.8	721.3	915.1	712.8	1451.5	104.7	90.9	56.3	1.592	9.585	16.32
Q8A368	Cycloisomaltooligosaccharide glucanotransferase BT_3087	4.72973	3	6	3	592	66.5	5.48	239.1	192.8	206	55.9	48.2	46.4	357.9	425.5	344.1	18	26.1	60.9	1.372	7.181	13.82
Q8A8B1	Uncharacterized protein BT_1256	37.6344	4	6	4	93	10.5	5.52	702.1	687.2	740.2	523.4	894.5	910.1	158.5	121.6	118.8		9.3	28.6	0.512	7.023	16.39
Q89ZX2	Uncharacterized protein BT_4249	46.7532	4	6	4	77	9.1	9.61	968.7	1299.8	990	754.5	643.9	648.8	553.1	676.1	453.1	58.3	70	47.3	0.915	7.012	18.74
Q8A6B6	Transcriptional regulator BT_1968	15.2482	4	6	4	282	32.7	7.37	438	531.5	598.1	331.3	377.7	433.5	2523.9	2194.8	2294.4	396.7	277.2	302.7	3.455	6.702	18.02
Q8A029	Lipoyl synthase lipA	19.1489	4	6	4	282	31.3	6.98	243.3	244	246	371.8	546.7	512.5	42.9	107.7	87.1	14.8	1.9	17.1	0.51	6.043	17.48
Q8A807	Hydrolase, metal-dependent BT_1367	17.8571	4	6	4	252	28.6	6.25	438.4	519.6	501.9	679.3	1090.7	1091.4	1533.7	1242.9	804.5	246.9	175.8	169.9	1.829	5.002	21.11
Q89ZH1	Putative secreted endoglycosidase BT_4406	11.5979	4	6	4	388	43.9	5.2	490.5	243	438.6	186.9	207.2	246.6	1807.3	2151.7	1825	341.7	493	321.7	1.826	4.419	13.32
Q8A8X0	SusD homolog BT_1047	12.2568	5	6	5	514	57.6	5.35	1288	697.4	821	32	26.7	14	367.6	1233.7	490.1	120.4	181.4	189.5	38.588	4.257	24.61
Q8ABD4	Uncharacterized protein BT_0176	19.7531	3	6	3	162	18.8	4.51	451.1	680.7	516.4	578.5	850.3	829.2	185.2	168	142.8	26.9	59.1	58.5	0.73	3.432	16.79
Q89ZK7	Putative hemolysin BT_4370	9.56938	3	6	3	418	47.1	4.98	831.9	1198	896.6	712.2	491.7	522	116.7	80.4	123.3	37.1		67.3	6.782	2.794	21.33
Q89YM2	Glycoside hydrolase family 18 BT_4709	20.4473	5	6	5	313	35.7	4.74	424.5	344.1	333.3	56.1	54.3	52.1	1829	1593.5	1514.4	652	636.2	478.8	1.114	2.268	23.98
Q8A8K5	Putative outer membrane protein BT_1162	9.53545	4	6	4	409	46.3	9.44	380.8	282	307.6	276.1	294.9	300.2	1253.7	856.2	1034.3	334	604.7	447.5	7.055	2.195	15.05
Q8A1R3	Uncharacterized protein BT_3596	5.07343	6	6	5	749	86.8	7.18	402.9	434.8	481.4	58.7	72.6	55.7	2034.9	1581.5	1595.1	746.5	766.1	861.5	1.696	2.046	13.53
Q8A000	Uncharacterized protein BT_4221	26.0606	6	6	6	165	18.6	5.1	666.7	403.8	484.8	345	152.3	163.2	29.9	28.2	34.9	20.4	8.4	18.9	2.355	1.949	14.47
Q8A9S6	Uncharacterized protein BT_0739	12.2449	3	6	3	245	27.7	9.33	209.8	163.6	167.9	20.7	18	14.4	1446.7	1670.1	1533.4	770.8	898.3	750.7	10.183	1.922	18.87
Q8AB69	Putative polysaccharide deacetylase BT_0242	24.6835	4	6	4	158	18	5.33	140	241	149.5	274	341.5	344.2	135.8	139.8	139	82.3	60.7	78.2	0.553	1.875	14.39
Q8A9X7	cAMP-binding domain (Catabolite gene activator) transcriptional regulator BT_0688	20.2703	6	6	6	222	25.7	8.92	220.9	354.5	252.8	333.4	369.6	392.4	32.9	30.1	40.4	31.7	3.2	24.8	0.756	1.734	14.02
Q8A255	Phospho-N-acetylmuramoyl-pentapeptide-transferase mraY	9.00474	4	6	4	422	46.8	8.68	351.1	366.3	241.1	2125.4	841.7	888.6	100.5	31.3	40.2	16	60.4	23.5	0.249	1.722	17.56
Q8ABF9	Uncharacterized protein BT_0151	24.3056	3	6	3	144	15.9	4.89	275.1	571.5	270.2	722.7	1000.4	922.9	49.4	35.9	27.7	15.8	50.5	27.1	0.422	1.21	13.37
Q8AA30	Putative transcriptional regulator BT_0635	24.8	3	6	3	125	14.8	6.57	413.7	459.5	455.4	424.5	753	678.3	264.1	294.8	260.6	179.8	300.1	237.1	0.716	1.143	19.56
Q8A8W5	Putative anti-sigma factor BT_1052	14.8485	5	6	5	330	37.8	7.4	765.8	657.1	684.8	486.8	500	516.4	164.6	107	154.4	132.9	103.7	142.7	1.402	1.123	16.21
Q8A511	Putative secreted tripeptidyl aminopeptidase BT_2436	7.04846	4	6	4	454	52.6	8.44	710.4	575.9	663.2	549.4	493.9	530.7	616.8	575.4	582.9	681.9	436.3	584.9	1.239	1.042	15.13
Q8A459	Acetyltransferase BT_2744	8.82353	3	6	3	170	18.3	6.27	934	1224.1	1023.6	504.6	804.3	859	58.4	34.3	70.3	17.9	41.8	122.6	1.468	0.895	9.46
Q8A7S8	ATP-dependent dethiobiotin synthetase BioD bioD	20.4651	5	6	5	215	24.6	5.47	402.2	536.3	424.3	770	1275.3	1323	100.1	81.7	36.2	91.5	68	86	0.405	0.888	13.44
Q8A6U9	Glycoside hydrolase family 95 BT_1777	4.7105	5	6	5	1019	114.2	6.37	695.6	905.9	685.9	180.1	114.8	131	49.5	19.7	15.5	28.3	57.5	32.9	5.37	0.713	17.13
Q8A030	Uncharacterized protein BT_4191	9.91957	4	6	4	373	42.1	7.53	473	338.9	415.1	210.5	127.5	143.3	208.1	119.1	133.8	393.8	319.5	245.5	2.549	0.481	18.2
Q8A0D8	Uncharacterized protein BT_4083	16.3743	5	6	5	342	39.6	5.03	64.7	50.2	49.5	14.1	17.5	14.6	1989.6	2472	1823.2	5643.2	5366.6	4872.1	3.558	0.396	19.45
Q89ZA6	SusD homolog BT_4471	12.806	6	6	6	531	60.9	5.15	35.7	23.7	32.7	21.6	22.7	19.6	761.5	731.5	667.9	2219.6	2157.5	2538.3	1.439	0.312	16.92
Q8A826	CDP-abequose synthase BT_1348	11.4865	3	6	3	296	34	6.93	427.1	351.5	515.3	546.4	513.2	494.6	59.6	79.5	44.5	369.3	128.2	175.9	0.833	0.273	13.93
Q8AAF4	Uncharacterized protein BT_0511	23.3333	4	6	4	150	17.1	4.7	1075.1	1119	1139.2	464.9	316.8	313.7	255.9	379	243.4	1458.6	1521.6	1445.5	3.043	0.198	14.91
Q8A4X1	Uncharacterized protein BT_2476	13.1148	4	6	4	244	27	4.92	253.2	182.1	234.9	597.7	461.5	538	313.3	328.5	268.5	1610.6	2075	2589.3	0.42	0.145	17.31
Q89YX4	Uncharacterized protein BT_4606	11.4213	4	6	4	394	43.7	4.86	478.1	585.9	390.4	6.2	13.2	12.9	636.9	686.9	507.3	3860.2	5194.5	4723.8	45.013	0.133	17.39
Q89YY4	Uncharacterized protein BT_4596	48.7805	4	6	4	82	9.3	7.28	669.4	780.5	752	675.2	1367.6	1399.9	137.3	126.1	141.6	1306.2	1370.6	1116.2	0.64	0.107	17.49
Q8A7H9	Uncharacterized protein BT_1545	11.2299	3	6	3	187	22.3	6.37	557.5	636.4	662.8	527.5	814.7	844.6	221.1	181.5	179.2	2298.9	1775.9	1433.8	0.849	0.106	16.23
Q8A1R8	Uncharacterized protein BT_3591	11.1959	4	6	4	393	45.4	6.54	900.2	1096.8	852.3	264	174.8	204.9	29.9	18.6	22	499.1	317.8	351.2	4.427	0.06	19.94
Q89YH9	Lambda repressor-like, DNA-binding protein BT_4753	33.3333	4	6	3	72	8	9.5	126.8	122.3	101	862.9	847.4	782.6				1264.9	1339.1	829.4	0.14	0.01	8.89
Q8A6A7	Holliday junction ATP-dependent DNA helicase RuvA ruvA	19.9005	5	6	5	201	21.3	6.74	536.8	491.7	631.1	1561.9	1107.7	1152				43.7	50.2	51.2	0.434	0.01	14.53
Q89ZG9	Uncharacterized protein BT_4408	9.28726	4	5	4	463	53.8	7.93	877.7	747.5	972.9	68.3	79.3	82.2	2820.9	3644.5	2050.5				0.228	100	15.33
Q8ABE2	Nucleotidyltransferase family protein BT_0168	33.3333	4	5	4	99	11.7	5.95	139.8	412.9	104.8	597.7	1190.3	1092.5	4283.2	5703.4	3681.4	7.7	42.1		0.747	100	8.57
Q8A0T3	ATP-dependent DNA helicase recQ BT_3938	7.72871	5	5	5	634	73.7	7.62	90.6	96.8	68.4	130.8	109.1	102.4	1410.3	1275.9	1401.5	15.1	14.9	7.9	11.303	100	11.57
Q8A6J5	Oxidoreductase, 2-nitropropane dioxygenase family BT_1886	9.58904	5	5	5	365	39.4	8.48	236.2	246.1	184.3	164.5	174.6	173.6	1781.9	1213	1371.7	48.7	7.6	50.6	1.3	40.856	9.34
Q8A4B3	Histidine ammonia-lyase BT_2690	7.01403	4	5	4	499	55.1	6.42	728.9	559	800.7	84.2	57.7	65.4	2037	1279.8	1215.4	48.3	62.9	24.5	10.072	33.383	10.81
Q8AAY5	Glutamine ABC transporter, periplasmic glutamine-binding protein (GlnH) BT_0327	17.2043	5	5	5	279	31.6	7.11	593.2	515.9	589.7	219.1	149.7	160.2	1326.2	1487.2	1343.8	80.7	47.1	19.5	3.212	28.235	11.17
Q8A3F6	Uncharacterized protein BT_2998	22.3744	4	5	4	219	26.1	5.67	191.8	177.8	156.8	359.9	481.8	461	835.5	932.9	962.2	25.7	36.8	64.7	0.404	21.471	11.83
Q8A4D1	MotA/TolQ/ExbB proton channel BT_2668	9.81132	4	5	4	265	28.4	8.12	662.2	726.6	461.9	638.5	182.3	192.5	742.6	654.1	759.2	77.4	73.3	13.6	1.826	13.123	11.52
Q8A0E1	Putative cell surface protein BT_4080	10.9649	4	5	4	456	50.8	4.86	292.7	279.9	185.6	69	61.3	56.4	1889.9	1700.7	1989.9	146.7	154.8	162.2	4.061	12.031	20.46
Q89YS5	N-acetylglucosamine-6-sulfatase BT_4656	7.8853	4	5	4	558	64.5	5.92	256.5	231	236.2	222	196.6	216.9	884.7	757.5	803.4	49.1	80.7	75.9	1.139	11.891	12.75
Q89YW8	Uncharacterized protein BT_4613	11.4754	5	5	5	427	49	5.82	112.7	126.3	132.5	34.2	51.2	38.3	926.7	996.7	1007.2	133.2	91	117.2	3.003	8.586	14.43
Q8AB54	Xanthan lyase BT_0257	4.12371	4	5	4	970	108.3	7.97	80	26.4	45.3	80.9	25.2	23.2	634.2	678.7	624.7	144.7	89.1	97.9	1.173	5.842	14.07
Q8A9G9	Uncharacterized protein BT_0846	18.4874	2	5	2	119	13.6	4.7	765.8	750.1	696.2	27.5	11.3	18	2332.4	2507.3	2585.5	456.3	464.9	415.2	38.878	5.556	19
Q8A2R1	Uncharacterized protein BT_3244	6.21469	3	5	3	354	38.1	4.6	1508.9	1493.1	1270.6	161.9	236	233.1	2336.2	2156.9	2131.5	574.9	591.6	504	6.771	3.966	11.11
Q8A5V3	Uncharacterized protein BT_2133	4.43459	4	5	4	902	102.2	9.16	132.3	90.3	88.7	43.4	42.9	35.3	715.6	648.9	739.5	179	186.7	192.4	2.562	3.77	14.48
Q8A353	SusD homolog BT_3102	6.71378	4	5	4	566	63.9	5.73	163.9	115.2	147.1	16.3	8.5	11.8	2204.8	2024.5	2188.1	669.7	679.1	532.5	11.606	3.411	8.81
Q8A989	Two-component system response regulator BT_0928	9.77778	2	5	2	225	26.2	5.45	186.7	368.1	238.7	96.7	136.2	124.9	126.8	135.6	96.5	21.1	70.7	30.2	2.218	2.942	18.34
Q89Z02	Uncharacterized protein BT_4575	13.1783	4	5	4	258	30.6	7.8	425.3	652.5	537.5	112.6	153.3	159.4	981.2	706.7	799.5	362.4	344.8	316.5	3.799	2.43	7.39
Q8AB95	Iron uptake regulatory protein BT_0215	11.9718	2	5	2	142	16.5	6.93	193.3	208.4	180	181.7	196	192.2	347.4	197.5	301.4	129.3	122.8	151.5	1.021	2.097	13.61
Q8A0V1	Putative tansport related protein BT_3920	37.6147	3	5	3	109	12.3	6.07	65.4	61	49.1	208.3	157.7	178.3	52.2	59	40.5	35.8	14.4	28.1	0.322	1.936	14.67
Q8A019	Uncharacterized protein BT_4202	38.7755	5	5	5	147	16.7	9.52	352.9	177.4	181.3	9.6	9.1	4.1	917.1	841.9	1101.2	1157.1	246.4	277	31.239	1.702	16.83
Q8A121	Uncharacterized protein BT_3850	37	4	5	4	100	11.9	9.94	428.9	426.4	377.2	334.6	194.7	199.6	241.7	271.9	231.9	230.6	142.7	142.5	1.691	1.445	12.79
Q8A2J8	Cytokinin riboside 5'-monophosphate phosphoribohydrolase BT_3307	20.4969	4	5	4	161	17.7	5.59	578.6	583.5	571.6	416.9	779	788.2	90.9	117.1	33.9	13	94.7	65.4	0.874	1.399	17.66
Q8A3Y4	SusC homolog BT_2820	4.42765	5	5	5	926	102	6.77	320.3	311.5	321.3	49.4	62.4	58.6	663.6	554.4	685.3	447.4	519	447.8	5.596	1.346	8.97
Q89YM5	Putative anti-sigma factor BT_4706	11.0749	4	5	4	307	35.3	8.69	590	600.2	564.4	239.8	225	222.3	131.3	148	121.4	134.6	98	114.8	2.554	1.153	12.39
Q8A403	Inositol-1-monophosphatase BT_2801	10.4869	3	5	3	267	30.2	5.27	399.9	351.7	507.1	441.9	478.4	445.3	40.4	32	43.7	22.4	50.4	32.2	0.922	1.105	13
Q8A3K6	Putative alpha-1,2-mannosidase BT_2948	3.01003	4	5	4	897	102.2	6.9	434.8	482.9	504.5	141.2	196.1	182.1	46.1	67.1	37.4	97.1	0.6	61.8	2.738	0.945	9.58
Q8A7R0	Putative acetyltransferase, (GNAT) family BT_1464	19.7368	4	5	4	152	17.9	6.52	402.9	429.7	469.6	237.4	437.6	429.3	35.6	68.8	50.5	90.3	57.6	80.8	1.179	0.677	12.72
Q8A5N6	Putative outer membrane protein, probably involved in nutrient binding BT_2202	4.81928	5	5	5	996	112.3	6.83	44.5	44.2	31.3	18.5	3.3	12.7	526.5	370.6	303.7	1061.9	623.1	821.9	3.472	0.479	13.65
Q8A2H6	Uncharacterized protein BT_3329	5.5814	4	5	4	645	69.7	4.6	319.3	711	359.2	9.6	19.7	12.9	731.2	541.9	768.4	1273.1	1621.8	1553.1	32.971	0.459	14.61
Q8A8P9	SusD homolog BT_1118	6.79245	4	5	4	530	60.9	5.15	124	102.6	101.4	26.1	19.8	16.8	981.5	1094.3	899.2	2331.5	2762.3	2425.6	5.226	0.396	11.14
Q8A794	SusC homolog BT_1631	4.28954	4	5	4	1119	124.8	8.41	168.8	141.8	144.6	9.8	8.7	11.4	965.9	948.4	906.9	2747.5	2041.7	3073.9	15.244	0.359	13.83
Q8A1Y5	Concanavalin A-like lectin/glucanase BT_3523	9.97963	4	5	4	491	55.4	4.79	380.5	224.3	218.5	68.6	40.5	42.1	52.5	234.8	154	440	427.4	437.6	5.445	0.338	17.03
Q8A6Y5	Uncharacterized protein BT_1740	21.7391	3	5	3	161	17.8	8.9	177.2	185.9	223.4	53.3	58.2	60.3	711	597.4	703.9	6136.3	3618.9	5263.1	3.415	0.134	16.43
Q8AA11	Two-component sensor histidine kinase BT_0654	6.9697	5	5	4	660	76.7	6.57	304.8	357.7	289.8	100.4	79.2	73.2	56.6	55.6	71	2411.3	2675.1	2392.5	3.766	0.024	15.08
Q8AA24	Uncharacterized protein BT_0641	18.797	2	5	2	133	15.2	4.37	521.2	429.8	837.1	963.1	520.7	514	53.8	1.4	59.2	3442	4656.2	3880.2	0.895	0.01	11.17
Q89ZX1	RNA polymerase ECF-type sigma factor BT_4250	26.5193	5	5	5	181	21.3	5.71	467.2	388.9	517.7	210.4	200.3	200.4		41.1		10019.4	3561.8	5748.8	2.176	0.01	14.36
Q89ZF9	Cell division protein ZapA BT_4418	21.875	3	5	3	96	11.6	5.11	917.8	1008.1	949.5	387.4	455.2	479.1				25.2	41.3	18.8	2.248	0.01	14.27
Q8A212	Uncharacterized protein BT_3496	5.72289	2	4	2	332	38.2	5.12	1911.5	1869	2445.8	26.5	18.7	17.5	2843	1891	2708.2		71.1	9.6	0.684	84.095	4.83
Q8A0A5	Pectate lyase BT_4116	7.26577	3	4	3	523	57.2	4.96	84.9	76.3	105.1	143.2	124.8	121.4	1973.9	2177.2	1737.7	18.4	23.8	27.8	99.408	61.534	9.32
Q8A7D3	Uncharacterized protein BT_1591	5.49451	4	4	4	910	103.8	8.6	211.6	214.7	211.2	94.3	106.1	97.2	2814.1	4897.8	2428.6	75.6	83.1		2.142	42.594	6.99
Q8AB09	Putative patatin-like phospholipase BT_0303	4.33604	3	4	3	738	82.4	7.78	711.7	465.9	409.5	59.7	71.8	80.4	1238	1197.2	995.9	57		13.8	7.488	32.286	12.43
Q8A018	tRNA dimethylallyltransferase 1 miaA1	12.3377	4	4	4	308	36.2	5.85	139.3	208.2	138.6	261.4	269.2	351	917.2	1070.2	852.3	92.4	34	48.7	0.551	16.212	12.2
Q8AAW9	Methylcobamide:CoM methyltransferase mtbA BT_0343	10.0592	3	4	3	338	36.7	5.05	447.9	405.4	480.4	66.7	72.9	58.8	568.7	588	434	47	51.5	28.2	6.723	12.563	12.22
[truncated: 50 more rows]
